# Supplementary material for: Environmental and biotic drivers of Aedes albopictus spatiotemporal distribution in a subtropical city: A major transit hub on Argentina’s triple border
Source: PLoS Negl Trop Dis. 2026 Jul 28;20(7):e0013989. doi: 10.1371/journal.pntd.0013989 (PMC13432753; doi:10.1371/journal.pntd.0013989)
Supplement: S2 Table — Legend: Dataset used to assess the occurrence of Aedes albopictus through generalized linear mixed models (GLMM) and co-occurrence analyses. The dataset includes environmental, climatic, microhabitat, and demographic variables associated with each sampling unit, as well as vector presence/absence data. (XLSX) [file pntd.0013989.s005.xlsx]

## Sheet: albo_escal1
fid	cod	ID	cuad	amb	tipo_camino	Estaciones	albobin	aegbin	aeg_dia	dias	mes	pp1sem	ppmes	NDVI	CI	T_sup	oxi	sal	ph	tempglob	hrglob	vientglob	luzglob	totalpobl	URBANO_1	VBAJA_2	VALTA_3	temp_min_promedio	DIST_AGUA_M
1	60	U1A	U1	urbano	empedrado	Otonio	0	1	0.29	7	4	55	249.1	0.32	-0.25	25.23	3	0.02	6.37	22.05	83.5	0.17	4.15	935	11088	25560	1962	19162	175.27
2	61	U1B	U1	urbano	empedrado	Otonio	1	1	0.29	7	4	55	249.1	0.27	-0.07	25.2	1	0.16	6.29	22.7	80.75	0.63	0.24	935	14670	22896	2277	19162	270.1
3	62	U1C	U1	urbano	empedrado	Otonio	0	1	8.43	7	4	55	249.1	0.45	-0.42	24.83	1.2	0.22	6.84	23.75	83	0.06	0	935	14715	12690	324	19162	21
4	63	U1D	U1	urbano	empedrado	Otonio	0	1	4	7	4	55	249.1	0.14	-0.16	25.19	1.1	0.18	6.93	23.55	79.25	0.03	0.09	967	15966	11871	261	19162	67.89
5	64	U2A	U2	urbano	asfalto	Otonio	1	1	0.71	7	4	55	249.1	0.25	-0.18	24.58	2.6	0.13	6.74	23.85	77.5	0.7	1.3	1455	7272	16515	9333	19162	53.67
6	65	U2B	U2	urbano	asfalto	Otonio	0	1	1.43	7	4	55	249.1	0.45	-0.36	24.65	4.1	0.21	7.51	24.9	87.75	0.06	0.02	1455	16398	16407	3465	19162	0
7	66	U2C	U2	urbano	asfalto	Otonio	0	0	0	7	4	55	249.1	0.22	-0.38	24.93	2.2	0.18	7.23	24.6	88.25	0.3	0.03	1455	17568	19386	4896	19162	44.3
8	67	U2D	U2	urbano	asfalto	Otonio	0	1	0.29	7	4	55	249.1	0.56	-0.71	24.66	4.1	0.11	7.08	23.25	81.75	0.16	0.02	1455	11646	20898	8010	19162	19.21
9	68	U3A	U3	urbano	asfalto	Otonio	0	1	0.14	7	4	55	249.1	0.41	-0.22	24.48	0.9	0.18	6.98	25	76.75	0.11	0.03	1106	11250	15543	18144	19162	180.23
10	69	U3B	U3	urbano	asfalto	Otonio	0	1	2.29	7	4	55	249.1	0.41	-0.43	24.53	3.9	0.09	7.38	24.5	78	0	0.11	2235	7938	20232	14301	19162	101.52
11	70	U3C	U3	urbano	asfalto	Otonio	0	0	0	7	4	55	249.1	0.5	-0.59	24.13	1	0.17	7.06	24.65	80	0.47	0.46	2235	9522	15345	19260	19162	190.55
12	71	U4B	U4	urbano	asfalto	Otonio	0	1	0.71	7	4	55	249.1	0.46	-0.59	25.38	3.6	0.13	7.26	25.9	75.35	1.16	0.1	1191	12168	15480	8874	19162	124.21
13	72	U4C	U4	urbano	empedrado	Otonio	0	1	2.43	7	4	55	249.1	0.64	-0.63	25.59	1.7	0.12	7.4	25.85	73.25	0.33	0.14	1191	15588	13464	909	19162	223.41
14	73	U4D	U4	urbano	tierra	Otonio	1	1	0.14	7	4	55	249.1	0.48	-0.37	24.27	3.4	0.16	7.28	26.95	74.25	0.3	3.15	1191	13140	28359	4536	20725	294.48
15	74	U5A	U5	urbano	tierra	Otonio	1	1	2.14	7	4	55	249.1	0.42	-0.33	22.48	1.2	0.18	7.19	28.8	71.5	0.1	8.75	1027	4167	19503	36234	19861	64.63
16	75	U5B	U5	selva_mod	tierra	Otonio	0	0	0	7	4	55	249.1	0.66	-1.03	22.11	1.6	0.17	7.38	29.05	71.6	0.03	0.21	542	2664	21501	38745	19162	51.79
17	76	U5C	U5	urbano	tierra	Otonio	0	0	0	7	4	55	249.1	0.45	-0.15	22.92	1.3	0.15	7.41	29.05	71.5	0.46	8.55	1027	8469	21870	21672	19162	146.12
18	77	U5D	U5	urbano	tierra	Otonio	0	1	0.29	7	4	55	249.1	0.23	0.13	23.07	2.4	0.13	7.48	29.45	71.5	0.63	3.5	1027	10080	29385	9135	19162	79.89
19	78	U6A	U6	urbano	tierra	Otonio	0	1	0.86	7	4	55	249.1	0.6	-0.59	23.13	1.3	0.16	7.48	28.6	69.75	0	0.55	2235	1917	36135	19224	19162	110.32
20	79	U6B	U6	urbano	tierra	Otonio	0	0	0	7	4	55	249.1	0.58	-0.37	23.32	1.6	0.14	7.49	27.15	84.25	0.03	0.25	2235	4185	37575	20277	19162	147.59
21	80	U6C	U6	urbano	tierra	Otonio	0	1	0.14	7	4	55	249.1	0.39	-0.14	24.31	3.1	0.08	7.6	28.1	70.75	0.9	0.13	2235	4518	43884	9801	19162	87
22	81	U6D	U6	urbano	tierra	Otonio	0	1	0.14	7	4	55	249.1	0.55	-0.46	24.87	1.5	0.15	7.29	28.8	72.75	0.13	0.3	2235	9576	31824	9783	19162	4.24
23	82	U7A	U7	peri	tierra	Otonio	0	1	0.14	7	4	55	249.1	0.23	-0.12	23.87	4.8	0.18	8.02	29.6	69.5	0.07	1	416	4887	14787	29592	19162	626.01
24	83	U7B	U7	peri	tierra	Otonio	0	1	0.43	7	4	55	249.1	0.25	0.03	24.33	4.5	0.1	7.81	28.9	76.75	0.07	3.05	416	10323	16686	16173	19162	556.79
25	84	U7C	U7	peri	tierra	Otonio	0	1	0.43	7	4	55	249.1	0.39	-0.4	24.4	4.6	0.1	7.75	28.35	72.75	0.06	0.5	416	14958	16506	6588	19162	502.1
26	85	U7D	U7	peri	tierra	Otonio	0	0	0	7	4	55	249.1	0.41	-0.14	24.54	1.5	0.16	7.3	28.6	71.75	0.23	0.76	416	14706	16443	8118	19162	482.5
27	86	U8A	U8	peri	tierra	Otonio	1	0	0	10	4	58	251.5	0.42	-0.31	22.96	1.2	0.15	7.5	26.5	76.25	0	0.85	416	7533	29484	16911	19111	300.75
28	87	U8B	U8	peri	tierra	Otonio	1	1	3.1	10	4	58	251.5	0.75	-1	22.46	1.2	0.19	7.51	26.05	78.1	0.03	0.07	416	5094	22041	29043	19111	207.88
29	88	U8C	U8	peri	empedrado	Otonio	0	1	0.4	10	4	58	251.5	0.65	-1.03	22.8	1	0.13	7.32	27.7	71	0.52	0.11	416	4356	27945	26154	19111	305.87
30	89	U8D	U8	peri	tierra	Otonio	1	1	1.1	10	4	58	251.5	0.64	-0.85	22.56	1.1	0.17	7.39	28.8	67.25	0.1	0.16	416	927	17703	47079	19111	223.91
31	90	U9A	U9	urbano	tierra	Otonio	0	0	0	7	4	55	249.1	0.52	-0.5	23.32	4.4	0.09	7.6	28.55	71.5	0.17	1.85	2235	3852	25362	28683	19162	111.01
32	91	U9B	U9	urbano	tierra	Otonio	1	1	1.86	7	4	55	249.1	0.49	-0.45	23.58	4.9	0.1	7.58	28.65	68.85	0.43	0.85	2235	1341	30213	25632	14587	69.07
33	92	U9C	U9	urbano	tierra	Otonio	0	0	0	7	4	55	249.1	0.47	-0.23	23.78	3.8	0.1	7.51	27.35	73.25	0.06	3.7	2235	1071	42705	18090	19162	73.06
34	93	U9D	U9	urbano	tierra	Otonio	0	1	0.57	7	4	55	249.1	0.67	-0.61	23.77	5	0.06	7.58	27.35	72	0.06	3.7	2235	3780	34938	15678	19162	69
35	94	P1A	P1	peri	tierra	Otonio	0	1	1.3	10	4	50	241.5	0.34	-0.24	23.24	3.9	0.11	7.76	34.35	60.75	0.38	4.68	754	864	30150	26172	19290	709.24
36	95	P1B	P1	peri	tierra	Otonio	0	0	0	10	4	50	241.5	0.52	-0.4	22.92	3.4	0.08	7.81	32.15	67.75	0.93	3.05	754	738	41328	17676	19290	819.98
37	96	P1C	P1	peri	tierra	Otonio	0	0	0	10	4	50	241.5	0.7	-0.82	22.87	4	0.09	7.72	31.4	72.25	0.58	0.64	754	1404	16632	39834	19290	632.88
38	97	P1D	P1	peri	tierra	Otonio	0	0	0	10	4	50	241.5	0.35	0.04	24.31	4	0.1	7.8	31.65	71	2.2	6.15	754	333	20196	17685	19290	698.23
39	98	P2A	P2	peri	tierra	Otonio	0	0	0	10	4	50	241.5	0.41	-0.34	23.2	4.5	0.04	7.74	33.15	63	1.83	40.45	754	405	28863	32805	19290	1297.62
40	99	P2B	P2	peri	tierra	Otonio	1	1	0.4	10	4	50	241.5	0.67	-0.77	22.76	3.8	0.12	7.69	32.65	63.6	1.29	3.7	754	522	30447	28908	19290	1183.25
41	100	P2C	P2	peri	tierra	Otonio	0	0	0	10	4	50	241.5	0.67	-0.94	22.33	3.7	0.09	7.77	32.75	63.85	0.61	1	754	225	11646	44586	19290	1163.38
42	101	P2D	P2	peri	tierra	Otonio	0	0	0	10	4	50	241.5	0.36	-0.33	22.84	0.6	0.16	7.49	34.1	67	1.87	3.25	754	225	12006	48708	19290	1208.9
43	102	P3A	P3	peri	tierra	Otonio	1	0	0	10	4	50	241.5	0.69	-1.05	22.73	2.5	0.1	7.5	31.2	70.25	0.59	0.5	754	396	22743	35433	19290	1735.87
44	103	P3C	P3	peri	tierra	Otonio	1	0	0	10	4	50	241.5	0.53	-1.3	22.73	4.7	0.1	7.68	30	73.75	0.1	8.2	754	63	17874	45135	19290	1848.7
45	104	P4A	P4	peri	tierra	Otonio	1	0	0	10	4	50	241.5	0.5	-0.2	23.67	0.7	0.17	7.36	29.35	71.5	1.25	3.4	754	351	31176	11736	19290	502.09
46	105	P4B	P4	peri	tierra	Otonio	1	0	0	10	4	50	241.5	0.62	-0.8	23.95	2.9	0.1	7.48	29.25	73.75	0.43	9.8	754	486	28287	24957	19290	699.03
47	106	P4C	P4	peri	tierra	Otonio	1	0	0	10	4	50	241.5	0.43	-0.76	23.51	2	0.11	7.52	29.85	71.75	0.33	1.55	754	495	35298	9630	19290	531.06
48	107	P4D	P4	peri	tierra	Otonio	1	0	0	10	4	50	241.5	0.69	-0.88	23.31	0.4	0.13	7.5	30.65	69.25	0.85	0.8	754	468	30447	30690	19290	434.68
49	108	P5A	P5	peri	tierra	Otonio	0	0	0	10	4	50	241.5	0.62	-0.91	23.64	4.2	0.12	7.52	27.5	77.75	0.43	1.65	754	675	38205	16704	19290	30
50	109	P5C	P5	peri	tierra	Otonio	1	0	0	10	4	50	241.5	0.56	-0.45	23.13	2.4	0.12	7.4	29	74	0.88	1	754	666	25614	33453	19290	186.03
51	110	P5D	P5	peri	tierra	Otonio	1	0	0	10	4	50	241.5	0.62	-0.73	22.96	3	0.1	7.53	29.85	74.5	0.47	2.3	754	432	24192	34299	19290	272.82
52	111	P6A	P6	urbano	tierra	Otonio	0	1	0.9	10	4	50	241.5	0.28	0.1	24.24	2.3	0.14	7.18	30.25	70	0.88	0.27	1411	9774	34560	3591	19290	798.32
53	112	P6B	P6	urbano	tierra	Otonio	1	1	1.5	10	4	50	241.5	0.23	-0.13	24.09	2.8	0.12	7.04	30	72.25	0.17	3.7	830	10962	24804	1647	19290	830.98
54	113	P6C	P6	urbano	empedrado	Otonio	0	1	0.5	10	4	50	241.5	0.26	0.03	25.63	1.4	0.14	7.25	30.9	68.1	0.63	6.9	830	14076	11106	234	19290	743.2
55	114	P6D	P6	urbano	empedrado	Otonio	0	0	0	10	4	50	241.5	0.42	-0.22	24.83	4.8	0.09	7.19	28.25	77.5	0.58	1.2	830	9873	24624	1224	19290	823.88
56	115	P7A	P7	peri	tierra	Otonio	0	1	0.1	10	4	50	241.5	0.52	-0.54	23.6	4.1	0.1	7.94	31.8	67.5	0.35	28.85	416	2115	27279	21060	19290	159.01
57	116	P7B	P7	peri	tierra	Otonio	0	0	0	10	4	50	241.5	0.66	-0.86	23.56	3.5	0.11	7.8	31.3	78.25	1.34	3.75	416	3024	27639	18981	19290	181.23
58	117	P7C	P7	peri	tierra	Otonio	0	1	0.3	10	4	50	241.5	0.42	-0.23	23.54	3.6	0.09	7.89	33.15	65.5	1.18	5.35	416	8622	28557	7173	19290	252.09
59	118	P8A	P8	peri	tierra	Otonio	0	0	0	10	4	50	241.5	0.19	-0.02	23.91	4	0.1	7.77	32.85	62.35	1.02	28.75	754	972	26406	17640	19290	863.2
60	119	P8B	P8	peri	tierra	Otonio	1	0	0	10	4	50	241.5	0.46	-0.03	23.67	4.3	0.12	8	33.2	62.1	0.68	11.95	754	1116	24975	18486	19290	909.8
61	120	P8C	P8	peri	tierra	Otonio	1	0	0	10	4	50	241.5	0.51	-0.75	23.42	1.1	0.25	7.79	31.95	67	0.71	0.02	754	657	38502	10746	19290	617.44
62	121	P8D	P8	peri	tierra	Otonio	1	0	0	10	4	50	241.5	0.59	-0.91	23.75	4.8	0.1	7.92	31.95	66	1.97	71.3	754	423	35082	23643	19290	327.69
63	122	PNI1	PNI1	selva_pris	pasarela	Otonio	0	0	0	8	4	58	251.5	0.71	-1.19	21.59	1	0.12	6.72	27.75	83.75	0.2	0.25	542	0	36	69489	19111	341.87
64	123	PNI2	PNI1	selva_pris	pasarela	Otonio	0	0	0	8	4	58	251.5	0.72	-1.26	21.58	1	0.12	6.76	28.7	84	0.2	0.03	542	0	72	69534	19111	299.13
65	124	PNI3	PNI1	selva_pris	pasarela	Otonio	0	0	0	8	4	58	251.5	0.74	-1.35	21.54	1.1	0.13	7.04	27.85	89.5	0.33	0.6	542	0	72	69426	19111	326.73
66	125	PNI4	PNI1	selva_pris	pasarela	Otonio	0	0	0	8	4	58	251.5	0.79	-1.3	21.57	1.1	0.08	7.07	26.25	87.5	0.06	0.28	542	0	126	69417	19111	314.37
67	126	PNI5	PNI2	selva_mod	asfalto	Otonio	0	1	0.88	8	4	58	251.5	0.27	-0.26	24.27	0.8	0.12	6.54	28.2	74.75	0.26	1.05	542	5238	13329	30861	19111	917.57
68	127	PNI6	PNI2	selva_mod	empedrado	Otonio	0	0	0	8	4	58	251.5	0.57	-0.58	22.31	1	0.18	6.64	28.55	74.5	0.2	0.11	542	207	8487	60138	19111	1037.69
69	128	PNI7	PNI2	selva_mod	asfalto	Otonio	0	0	0	8	4	58	251.5	0.33	-0.16	23.12	1.5	0.13	7.05	29.5	57.85	0.27	2485	542	0	28971	26334	19111	819.04
70	129	PNI8	PNI2	selva_pris	tierra	Otonio	1	0	0	8	4	58	251.5	0.69	-1.03	21.85	0.8	0.13	7.11	29	77	0.43	0.45	542	18	5436	60516	19111	390.02
71	130	PNI9	PNI3	selva_pris	pasarela	Otonio	0	0	0	8	4	58	251.5	0.76	-1.23	21.83	1	0.12	7.11	29.8	77.25	0.7	0.65	542	0	333	69327	19111	467.41
72	131	PNI10	PNI5	selva_pris	pasarela	Otonio	0	0	0	8	4	58	251.5	0.69	-1.03	21.69	1.3	0.18	6.89	27.8	76.75	0.1	0.26	542	0	3564	49086	19111	0
73	132	PNI11	PNI3	selva_mod	asfalto	Otonio	1	0	0	8	4	58	251.5	0.36	-0.71	23.55	2.2	0.12	7.13	29.85	71.1	0.2	0.16	542	7308	26064	24363	19111	29.7
74	133	PNI12	PNI3	selva_mod	asfalto	Otonio	1	0	0	8	4	58	251.5	0.09	-0.3	23.4	1.3	0.07	7.31	30	73.75	0.53	9	542	7173	21627	30591	19111	12.37
75	134	PNI13	PNI3	selva_mod	asfalto	Otonio	1	0	0	8	4	58	251.5	0.45	-0.74	23.14	0.8	0.11	7.29	30.45	74.53	0.7	0.37	542	2979	18468	37314	19111	99.73
76	135	PNI14	PNI4	selva_pris	pasarela	Otonio	0	0	0	8	4	58	251.5	0.67	-0.96	21.59	1.3	0.12	7.32	28.4	76.5	0.1	0.55	542	0	2565	51525	19111	0
77	136	PNI15	PNI4	selva_pris	pasarela	Otonio	0	0	0	8	4	58	251.5	0.46	-0.49	21.71	3.2	0.12	7.36	30.15	75.5	2.15	1.29	542	0	6318	9207	19111	0
78	137	PNI16	PNI4	selva_pris	pasarela	Otonio	0	0	0	8	4	58	251.5	0.73	-1.17	21.79	1	0.11	7.24	31.15	72	0.17	0.8	542	0	1071	51120	19111	0
79	138	U1A	U1	urbano	empedrado	Otonio	0	1	1.43	7	5	0	224	0.32	-0.25	25.23	4.1	0.09	7.12	22.15	77.75	0.4	4.23	935	11088	25560	1962	14587	175.27
80	139	U1B	U1	urbano	empedrado	Otonio	0	1	1.29	7	5	0	224	0.27	-0.07	25.2	3.4	0.18	7	22.1	78	1.13	1.05	935	14670	22896	2277	14587	270.1
81	140	U1C	U1	urbano	empedrado	Otonio	0	1	4.71	7	5	0	224	0.45	-0.42	24.83	3.2	0.2	7.4	22.1	78.75	0.58	0.02	935	14715	12690	324	14587	21
82	141	U1D	U1	urbano	empedrado	Otonio	0	1	4.29	7	5	0	224	0.14	-0.16	25.19	3.6	0.2	7.73	21.95	78.75	0.5	15.05	967	15966	11871	261	14587	67.89
83	142	U2A	U2	urbano	asfalto	Otonio	0	1	1.57	7	5	0	224	0.25	-0.18	24.58	4.1	0.14	7.65	23.4	76.25	0.4	0.55	1455	7272	16515	9333	14587	53.67
84	143	U2B	U2	urbano	asfalto	Otonio	0	1	4.57	7	5	0	224	0.45	-0.36	24.65	3.3	0.14	7.75	22.95	76.5	0.1	0.07	1455	16398	16407	3465	14587	0
85	144	U2C	U2	urbano	asfalto	Otonio	0	0	0	7	5	0	224	0.22	-0.38	24.93	1.2	0.15	7.52	23.25	77	0.56	8.01	1455	17568	19386	4896	14587	44.3
86	145	U3B	U3	urbano	asfalto	Otonio	0	1	1	7	5	0	224	0.41	-0.43	24.53	3.8	0.11	8	23.65	73	0.3	0.06	2235	7938	20232	14301	14587	101.52
87	146	U3C	U3	urbano	asfalto	Otonio	0	0	0	7	5	0	224	0.5	-0.59	24.13	1.1	0.22	7.64	23.15	73	1.19	2.35	2235	9522	15345	19260	14587	190.55
88	147	U4A	U4	urbano	empedrado	Otonio	0	1	3.29	7	5	0	224	0.28	0.02	26.02	4.8	0.1	8.04	23.55	73	0.68	6.7	1191	17496	15651	585	14587	345.03
89	148	U4B	U4	urbano	asfalto	Otonio	0	1	1.14	7	5	0	224	0.46	-0.59	25.38	4.4	0.16	7.98	24.45	72.25	0.76	0.35	1191	12168	15480	8874	14587	124.21
90	149	U4D	U4	urbano	tierra	Otonio	1	1	3.43	7	5	0	224	0.48	-0.37	24.27	4	0.12	7.91	24.1	71.25	0.63	2.9	1191	13140	28359	4536	19911	294.48
91	150	U5A	U5	urbano	tierra	Otonio	0	0	0	7	5	0	224	0.42	-0.33	22.48	4	0.2	8.03	25.3	74.25	0.03	3.2	1027	4167	19503	36234	14587	64.63
92	151	U5B	U5	selva_mod	tierra	Otonio	0	0	0	7	5	0	224	0.66	-1.03	22.11	3.8	0.19	8.06	25.4	70.85	0.06	0.2	542	2664	21501	38745	14587	51.79
93	152	U5D	U5	urbano	tierra	Otonio	0	1	2.43	7	5	0	224	0.23	0.13	23.07	2.9	0.14	7.87	26.1	64.5	0.93	0.6	1027	10080	29385	9135	14587	79.89
94	153	U6A	U6	urbano	tierra	Otonio	0	1	2.43	7	5	0	224	0.6	-0.59	23.13	3	0.11	7.52	24.55	69.75	0.53	0.23	2235	1917	36135	19224	14587	110.32
95	154	U6B	U6	urbano	tierra	Otonio	0	1	0.71	7	5	0	224	0.58	-0.37	23.32	2.8	0.16	7.33	24.4	67.85	0.2	0.11	2235	4185	37575	20277	14587	147.59
96	155	U6C	U6	urbano	tierra	Otonio	0	0	0	7	5	0	224	0.39	-0.14	24.31	5.1	0.1	7.72	25.5	66	0.71	7.5	2235	4518	43884	9801	14587	87
97	156	U6D	U6	urbano	tierra	Otonio	1	1	3.29	7	5	0	224	0.55	-0.46	24.87	2.3	0.15	7.6	25.55	66.35	0.7	0.11	2235	9576	31824	9783	20671	4.24
98	157	U7A	U7	peri	tierra	Otonio	0	0	0	7	5	0	224	0.23	-0.12	23.87	4.1	0.11	8.09	25.65	64.85	1.44	1.65	416	4887	14787	29592	14587	626.01
99	158	U7B	U7	peri	tierra	Otonio	0	1	1.14	7	5	0	224	0.25	0.03	24.33	4.5	0.13	8.02	25.5	63.75	0.5	2.2	416	10323	16686	16173	14587	556.79
100	159	U7C	U7	peri	tierra	Otonio	0	1	0.86	7	5	0	224	0.39	-0.4	24.4	4	0.14	7.84	25.95	60.75	0.58	0.5	416	14958	16506	6588	14587	502.1
101	160	U7D	U7	peri	tierra	Otonio	0	1	0.7	10	5	42	161	0.41	-0.14	24.54	4.3	0.17	7.7	23.9	72.75	0.3	0.65	416	14706	16443	8118	15281	482.5
102	161	U8A	U8	peri	tierra	Otonio	1	0	0	7	5	28	174	0.42	-0.31	22.96	4.1	0.11	7.15	20.6	79.5	0.37	0.03	416	7533	29484	16911	15121	300.75
103	162	U8B	U8	peri	tierra	Otonio	1	1	1.43	7	5	28	174	0.75	-1	22.46	2.5	0.2	7.28	20.4	77.75	0.23	16.65	416	5094	22041	29043	15121	207.88
104	163	U8C	U8	peri	empedrado	Otonio	1	0	0	7	5	28	174	0.65	-1.03	22.8	2	0.16	7.55	19.65	82.25	0.2	0.1	416	4356	27945	26154	15121	305.87
105	164	U8D	U8	peri	tierra	Otonio	1	1	0.89	9	5	42	161	0.64	-0.85	22.56	0.9	0.2	7.54	18.7	82	0.13	30.03	416	927	17703	47079	15121	223.91
106	165	U9A	U9	urbano	tierra	Otonio	0	0	0	7	5	0	224	0.52	-0.5	23.32	3.6	0.14	8.13	25.7	66.35	0.73	1.2	2235	3852	25362	28683	14587	111.01
107	166	U9B	U9	urbano	tierra	Otonio	1	1	2.57	7	5	0	224	0.49	-0.45	23.58	4.1	0.15	8.05	24.8	70	0.98	0.2	2235	1341	30213	25632	20411	69.07
108	167	U9C	U9	urbano	tierra	Otonio	0	0	0	5	5	0	224	0.47	-0.23	23.78	4.7	0.15	8.02	26.4	74.75	0.23	6.9	2235	1071	42705	18090	15451	73.06
109	168	U9D	U9	urbano	tierra	Otonio	1	1	0.29	7	5	0	224	0.67	-0.61	23.77	4.7	0.11	8	24.15	72	0.13	1.55	2235	3780	34938	15678	19861	69
110	169	P1A	P1	peri	tierra	Otonio	1	0	0	7	5	28	174	0.34	-0.24	23.24	4.6	0.11	7.76	21.4	77.25	0.1	0.85	754	864	30150	26172	15112	709.24
111	170	P1B	P1	peri	tierra	Otonio	1	0	0	7	5	28	174	0.52	-0.4	22.92	4.1	0.12	7.71	20.7	80.25	0.1	1.55	754	738	41328	17676	15112	819.98
112	171	P1C	P1	peri	tierra	Otonio	1	0	0	7	5	28	174	0.7	-0.82	22.87	4.6	0.11	7.66	21.05	82	0.03	0.9	754	1404	16632	39834	15112	632.88
113	172	P1D	P1	peri	tierra	Otonio	0	0	0	7	5	28	174	0.35	0.04	24.31	6	0.17	8.08	21.6	79.25	0.77	38.2	754	333	20196	17685	15112	698.23
114	173	P2A	P2	peri	tierra	Otonio	0	0	0	7	5	28	174	0.41	-0.34	23.2	4.5	0.1	7.71	21.7	77.5	0.5	8.25	754	405	28863	32805	15112	1297.62
115	174	P2B	P2	peri	tierra	Otonio	1	1	2	7	5	28	174	0.67	-0.77	22.76	4.1	0.17	7.77	22.05	75.5	0.4	2.6	754	522	30447	28908	15112	1183.25
116	175	P2C	P2	peri	tierra	Otonio	0	0	0	7	5	28	174	0.67	-0.94	22.33	1.9	0.16	7.49	21.4	78	0.66	0.16	754	225	11646	44586	15112	1163.38
117	176	P2D	P2	peri	tierra	Otonio	0	0	0	7	5	28	174	0.36	-0.33	22.84	1.8	0.21	7.51	20.85	78.75	0.68	2.55	754	225	12006	48708	15112	1208.9
118	177	P3A	P3	peri	tierra	Otonio	1	1	0.14	7	5	28	174	0.69	-1.05	22.73	4.1	0.11	7.7	21.4	76.75	0.66	0.32	754	396	22743	35433	15112	1735.87
119	178	P3B	P3	peri	tierra	Otonio	1	0	0	7	5	28	174	0.6	-0.98	22.85	0.14	0.14	4.4	20.65	80.5	1.1	4.3	754	387	27909	24858	15112	1855.91
120	179	P3C	P3	peri	tierra	Otonio	1	0	0	7	5	28	174	0.53	-1.3	22.73	5.2	0.11	7.72	20.2	81.5	0.52	0.11	754	63	17874	45135	15112	1848.7
121	180	P4A	P4	peri	tierra	Otonio	1	0	0	7	5	28	174	0.5	-0.2	23.67	3.8	0.27	7.91	20.6	81.25	0.61	1.3	754	351	31176	11736	15112	502.09
122	181	P4B	P4	peri	tierra	Otonio	0	1	2.14	7	5	28	174	0.62	-0.8	23.95	5.2	0.13	7.79	21.1	80.75	0.88	2.9	754	486	28287	24957	15112	699.03
123	182	P4C	P4	peri	tierra	Otonio	1	0	0	7	5	28	174	0.43	-0.76	23.51	4.7	0.12	7.76	20.25	82	0.6	0.97	754	495	35298	9630	15112	531.06
124	183	P4D	P4	peri	tierra	Otonio	1	0	0	7	5	28	174	0.69	-0.88	23.31	3.3	0.16	7.73	20.15	82	0.06	0.31	754	468	30447	30690	15112	434.68
125	184	P5A	P5	peri	tierra	Otonio	1	0	0	7	5	28	174	0.62	-0.91	23.64	5.3	0.19	8.13	21.05	79	1.53	1.4	754	675	38205	16704	15112	30
126	185	P5C	P5	peri	tierra	Otonio	1	0	0	7	5	28	174	0.56	-0.45	23.13	3.3	0.17	7.88	20.2	80.25	0.78	0.79	754	666	25614	33453	15112	186.03
127	186	P5D	P5	peri	tierra	Otonio	0	0	0	7	5	28	174	0.62	-0.73	22.96	4.3	0.12	7.8	19.7	85.5	0.33	2.7	754	432	24192	34299	15112	272.82
128	187	P6A	P6	urbano	tierra	Otonio	1	1	0.14	7	5	28	174	0.28	0.1	24.24	3.5	0.15	7.49	21.1	77.3	0.66	0.2	1411	9774	34560	3591	15112	798.32
129	188	P6B	P6	urbano	tierra	Otonio	1	1	2.29	7	5	28	174	0.23	-0.13	24.09	5.1	0.12	7.69	21.25	82.1	0.4	5.5	830	10962	24804	1647	15112	830.98
130	189	P6C	P6	urbano	empedrado	Otonio	0	0	0	7	5	28	174	0.26	0.03	25.63	4.9	0.15	8.01	22.3	73.25	0.92	2.5	830	14076	11106	234	15112	743.2
131	190	P6D	P6	urbano	empedrado	Otonio	0	0	0	7	5	28	174	0.42	-0.22	24.83	4.7	0.15	7.99	25.1	73	1.2	0.5	830	9873	24624	1224	15112	823.88
132	191	P7A	P7	peri	tierra	Otonio	1	1	2.43	7	5	28	174	0.52	-0.54	23.6	5.3	0.12	7.91	21.65	79	0.75	0.75	416	2115	27279	21060	15112	159.01
133	192	P7B	P7	peri	tierra	Otonio	0	0	0	7	5	28	174	0.66	-0.86	23.56	5	0.16	8.04	20.05	82.75	0.3	3.55	416	3024	27639	18981	15112	181.23
134	193	P7C	P7	peri	tierra	Otonio	1	0	0	7	5	28	174	0.42	-0.23	23.54	4.3	0.14	7.8	19.95	80	1.12	6.8	416	8622	28557	7173	15112	252.09
135	194	P8A	P8	peri	tierra	Otonio	0	0	0	7	5	28	174	0.19	-0.02	23.91	4.9	0.16	7.93	23.05	71.25	0.79	0.16	754	972	26406	17640	15112	863.2
136	195	P8B	P8	peri	tierra	Otonio	0	0	0	7	5	28	174	0.46	-0.03	23.67	4.7	0.1	7.79	23.65	70.75	0.95	11.45	754	1116	24975	18486	15112	909.8
137	196	P8C	P8	peri	tierra	Otonio	1	1	2.29	7	5	28	174	0.51	-0.75	23.42	3.8	0.26	7.9	22.5	73.5	0.98	0.02	754	657	38502	10746	15112	617.44
138	197	PNI1	PNI1	selva_pris	pasarela	Otonio	0	0	0	8	5	42	161	0.71	-1.19	21.59	3.6	0.11	7.33	21.15	84.75	0.03	0.38	542	0	36	69489	16011	341.87
139	198	PNI2	PNI1	selva_pris	pasarela	Otonio	0	0	0	8	5	42	161	0.72	-1.26	21.58	3.2	0.11	7.33	21.3	82.75	0.04	1.75	542	0	72	69534	16011	299.13
140	199	PNI3	PNI1	selva_pris	pasarela	Otonio	0	0	0	8	5	42	161	0.74	-1.35	21.54	4.6	0.08	7.44	21.6	81.25	0	4.5	542	0	72	69426	16011	326.73
141	200	PNI4	PNI1	selva_pris	pasarela	Otonio	0	0	0	8	5	42	161	0.79	-1.3	21.57	2.1	0.11	7.28	21.6	80.75	0	0.16	542	0	126	69417	16011	314.37
142	201	PNI5	PNI2	selva_mod	asfalto	Otonio	0	0	0	8	5	42	161	0.27	-0.26	24.27	2.7	0.11	7.31	21.3	80	0.16	1.4	542	5229	13176	30861	16011	917.57
143	202	PNI6	PNI2	selva_mod	empedrado	Otonio	0	0	0	8	5	42	161	0.57	-0.58	22.31	1.5	0.13	7.3	22.8	76.75	0.03	0.06	542	207	8460	60138	16011	1037.69
144	203	PNI7	PNI2	selva_mod	asfalto	Otonio	0	0	0	8	5	42	161	0.33	-0.16	23.12	5.1	0.08	7.53	23.75	79.75	0.3	1.3	542	0	28413	26334	16011	819.04
145	204	PNI8	PNI2	selva_pris	tierra	Otonio	1	0	0	8	5	42	161	0.69	-1.03	21.85	2.2	0.1	7.54	21.9	81.5	0	0.25	542	18	5364	60516	16011	390.02
146	205	PNI9	PNI3	selva_pris	pasarela	Otonio	0	0	0	8	5	42	161	0.76	-1.23	21.83	2.4	0.1	7.32	22.1	84.5	0	9.8	542	0	324	69327	16011	467.41
147	206	PNI10	PNI5	selva_pris	pasarela	Otonio	0	0	0	8	5	42	161	0.69	-1.03	21.69	1	0.11	7.29	22.45	79	0.23	0.06	542	0	3564	49086	16011	0
148	207	PNI11	PNI3	selva_mod	asfalto	Otonio	0	0	0	8	5	42	161	0.36	-0.71	23.55	3.5	0.1	7.32	25.05	71.75	0.03	0.2	542	7308	26064	24363	16011	29.7
149	208	PNI12	PNI3	selva_mod	asfalto	Otonio	1	0	0	8	5	42	161	0.09	-0.3	23.4	4.8	0.09	7.5	22.95	77.25	0.53	2.3	542	7173	21627	30591	16011	12.37
150	209	PNI13	PNI3	selva_mod	asfalto	Otonio	0	0	0	8	5	42	161	0.45	-0.74	23.14	2.1	0.11	7.3	22.4	78	1.03	0.32	542	2979	18468	37314	16011	99.73
151	210	PNI14	PNI4	selva_pris	pasarela	Otonio	0	0	0	8	5	42	161	0.67	-0.96	21.59	3.5	0.09	7.32	24.15	76.5	0.13	1.25	542	0	2565	51525	16011	0
152	211	PNI15	PNI4	selva_pris	pasarela	Otonio	0	0	0	8	5	42	161	0.46	-0.49	21.71	4.6	0.09	7.5	23.5	78.75	1.17	0.51	542	0	6318	9207	16011	0
153	212	PNI16	PNI4	selva_pris	pasarela	Otonio	1	0	0	8	5	42	161	0.73	-1.17	21.79	3.7	0.09	7.45	24.5	74.1	0.03	0.86	542	0	1071	51120	16011	0
154	213	U1A	U1	urbano	empedrado	Otonio	0	1	2.75	4	6	0	168	0.32	-0.25	25.23	5.3	0.11	7.84	25.1	55	0.07	25.5	935	11088	25560	1962	13861	175.27
155	214	U1B	U1	urbano	empedrado	Otonio	0	0	0	6	6	0	168	0.27	-0.07	25.2	2.8	0.21	7.6	24.8	60	1.01	7.18	935	14670	22896	2277	13028	270.1
156	215	U1C	U1	urbano	empedrado	Otonio	0	1	4.17	6	6	0	168	0.45	-0.42	24.83	2.6	0.22	7.66	24.1	59.2	0.03	0.26	935	14715	12690	324	13028	21
157	216	U1D	U1	urbano	empedrado	Otonio	0	1	1	6	6	0	168	0.14	-0.16	25.19	5.1	0.21	8.07	24.2	58.7	0.03	0.05	967	15966	11871	261	13028	67.89
158	217	U2A	U2	urbano	asfalto	Otonio	1	1	1.17	6	6	0	168	0.25	-0.18	24.58	3.7	0.17	7.66	25.3	58	0.46	0.55	1455	7272	16515	9333	13028	53.67
159	218	U2B	U2	urbano	asfalto	Otonio	0	0	0	6	6	0	168	0.45	-0.36	24.65	4.6	0.16	7.78	26.5	57.5	0.1	0.04	1455	16398	16407	3465	13028	0
160	219	U2C	U2	urbano	asfalto	Otonio	0	0	0	6	6	0	168	0.22	-0.38	24.93	1.9	0.2	7.4	26.7	56	0.85	0.25	1455	17568	19386	4896	13028	44.3
161	220	U2D	U2	urbano	asfalto	Otonio	0	0	0	6	6	0	168	0.56	-0.71	24.66	2.5	0.13	7.63	26.3	54.7	0.23	0.9	1455	11646	20898	8010	13028	19.21
162	221	U3A	U3	urbano	asfalto	Otonio	0	0	0	6	6	0	168	0.41	-0.22	24.48	1.1	0.23	7.33	28.1	51.2	0.13	0.35	1106	11250	15543	18144	13028	180.23
163	222	U3B	U3	urbano	asfalto	Otonio	0	0	0	6	6	0	168	0.41	-0.43	24.53	5.2	0.18	8.04	26.7	61.2	0.03	0.01	2235	7938	20232	14301	13028	101.52
164	223	U3C	U3	urbano	asfalto	Otonio	0	0	0	6	6	0	168	0.5	-0.59	24.13	3.4	0.26	7.89	26.7	54	0.76	0.9	2235	9522	15345	19260	13028	190.55
165	224	U4A	U4	urbano	empedrado	Otonio	0	1	1.5	6	6	0	168	0.28	0.02	26.02	5.4	0.12	8.01	27	54.7	0.73	1.3	1191	17496	15651	585	13028	345.03
166	225	U4B	U4	urbano	asfalto	Otonio	0	0	0	6	6	0	168	0.46	-0.59	25.38	5.2	0.18	8.04	26.8	63.2	0.03	0.02	1191	12168	15480	8874	13028	124.21
167	226	U4C	U4	urbano	empedrado	Otonio	0	1	2.8	5	5	0	224	0.64	-0.63	25.59	3.4	0.14	7.96	26.45	64.75	1.49	0.03	1191	15588	13464	909	15451	223.41
168	227	U4D	U4	urbano	tierra	Otonio	0	1	0.83	6	6	0	168	0.48	-0.37	24.27	4.9	0.15	7.72	27.6	60	0.03	1.2	1191	13140	28359	4536	13028	294.48
169	228	U5A	U5	urbano	tierra	Otonio	0	1	2	6	6	0	168	0.42	-0.33	22.48	2.7	0.22	7.81	29.7	59.7	0.5	1.9	1027	4167	19503	36234	13028	64.63
170	229	U5B	U5	selva_mod	tierra	Otonio	0	1	0.29	7	6	0	140	0.66	-1.03	22.11	1.9	0.22	7.71	30.2	53.5	0.03	0.86	542	2664	21501	38745	13028	51.79
171	230	U5C	U5	urbano	tierra	Otonio	0	0	0	6	6	0	168	0.45	-0.15	22.92	4	0.15	7.93	29.3	58.2	0.03	0.5	1027	8469	21870	21672	13028	146.12
172	231	U5D	U5	urbano	tierra	Otonio	0	1	0.5	6	6	0	168	0.23	0.13	23.07	3.2	0.16	7.53	30.3	63.2	0.03	3.55	1027	10080	29385	9135	13028	79.89
173	232	U6A	U6	urbano	tierra	Otonio	0	1	1.6	10	6	0	126	0.6	-0.59	23.13	4.5	0.16	8.06	25.8	72	0.06	0.6	2235	1917	36135	19224	14309	110.32
174	233	U6B	U6	urbano	tierra	Otonio	0	0	0	10	6	0	126	0.58	-0.37	23.32	1.3	0.21	7.63	27.7	64.5	0.06	0.15	2235	4185	37575	20277	14309	147.59
175	234	U6C	U6	urbano	tierra	Otonio	0	0	0	10	6	0	126	0.39	-0.14	24.31	5.7	0.16	8.16	25	71	0.4	2.6	2235	4518	43884	9801	14309	87
176	235	U6D	U6	urbano	tierra	Otonio	0	0	0	10	6	0	126	0.55	-0.46	24.87	3.3	0.13	7.41	24.6	74.5	0	0.11	2235	9576	31824	9783	14309	4.24
177	236	U7A	U7	peri	tierra	Otonio	0	0	0	7	6	0	140	0.23	-0.12	23.87	4	0.21	7.86	29.7	60.7	0.13	1.7	416	4887	14787	29592	13028	626.01
178	237	U7B	U7	peri	tierra	Otonio	0	0	0	7	6	0	140	0.25	0.03	24.33	5.1	0.15	8.08	29.7	58	0	2.7	416	10323	16686	16173	13028	556.79
179	238	U7C	U7	peri	tierra	Otonio	0	0	0	7	6	0	140	0.39	-0.4	24.4	4	0.17	8.14	30	64.7	0.13	0.6	416	14958	16506	6588	13028	502.1
180	239	U7D	U7	peri	tierra	Otonio	0	1	0.71	7	6	0	140	0.41	-0.14	24.54	4.7	0.18	8.02	29.5	61.2	0.06	0.75	416	14706	16443	8118	13028	482.5
181	240	U8A	U8	peri	tierra	Otonio	0	1	4.6	5	6	0	168	0.42	-0.31	22.96	5.2	0.07	7.12	23.6	60.2	0.1	0.6	416	7533	29484	16911	13028	300.75
182	241	U8B	U8	peri	tierra	Otonio	0	0	0	5	6	0	168	0.75	-1	22.46	3.4	0.22	7.81	22.8	62.5	0.03	0.11	416	5094	22041	29043	13028	207.88
183	242	U8C	U8	peri	empedrado	Otonio	0	1	0.2	5	6	0	168	0.65	-1.03	22.8	3.2	0.17	7.23	23.8	59.7	0.06	0.3	416	4356	27945	26154	13028	305.87
184	243	U8D	U8	peri	tierra	Otonio	0	0	0	5	6	0	168	0.64	-0.85	22.56	1.1	0.22	7.08	23.3	63	0.16	0.02	416	927	17703	47079	13028	223.91
185	244	U9A	U9	urbano	tierra	Otonio	0	1	0.67	6	6	0	168	0.52	-0.5	23.32	4.7	0.17	7.79	24.9	53	0.06	9.6	2235	3852	25362	28683	13028	111.01
186	245	U9C	U9	urbano	tierra	Otonio	0	0	0	6	6	0	168	0.47	-0.23	23.78	4.1	0.22	8.05	27.7	86	0.1	12.95	2235	1071	42705	18090	13028	73.06
187	246	U9D	U9	urbano	tierra	Otonio	0	0	0	6	6	0	168	0.67	-0.61	23.77	1.2	0.34	6.98	26.6	57.5	0.07	5.55	2235	3780	34938	15678	14587	69
188	247	P1A	P1	peri	tierra	Otonio	1	0	0	6	6	0	140	0.34	-0.24	23.24	5.5	0.14	8.12	28.3	60.5	0.55	1.7	754	864	30150	26172	13571	709.24
189	248	P1B	P1	peri	tierra	Otonio	0	0	0	6	6	0	140	0.52	-0.4	22.92	4.9	0.15	7.99	27.6	59.2	0.06	2.01	754	738	41328	17676	13571	819.98
190	249	P1D	P1	peri	tierra	Otonio	0	0	0	6	6	0	140	0.35	0.04	24.31	4.1	0.12	7.57	27	68.5	0.06	3.45	754	333	20196	17685	13571	698.23
191	250	P2A	P2	peri	tierra	Otonio	0	0	0	6	6	0	140	0.41	-0.34	23.2	5.5	0.14	8.27	28.2	66	0.16	18.15	754	405	28863	32805	13571	1297.62
192	251	P2B	P2	peri	tierra	Otonio	0	0	0	6	6	0	140	0.67	-0.77	22.76	4.4	0.26	8.22	27.1	61.2	0.73	4.75	754	522	30447	28908	13571	1183.25
193	252	P2C	P2	peri	tierra	Otonio	0	0	0	6	6	0	140	0.67	-0.94	22.33	5	0.2	8.08	28.1	60	0.98	0.06	754	225	11646	44586	13571	1163.38
194	253	P2D	P2	peri	tierra	Otonio	0	0	0	6	6	0	140	0.36	-0.33	22.84	3.5	0.23	7.99	27.2	61.5	0.06	20.15	754	225	12006	48708	13571	1208.9
195	254	P3A	P3	peri	tierra	Otonio	1	0	0	6	6	0	140	0.69	-1.05	22.73	5	0.15	8.12	27.6	66	0.03	14.77	754	396	22743	35433	13571	1735.87
196	255	P3B	P3	peri	tierra	Otonio	0	0	0	6	6	0	140	0.6	-0.98	22.85	4.6	0.2	8.27	27.1	72	1.8	1.75	754	387	27909	24858	13571	1855.91
197	256	P3C	P3	peri	tierra	Otonio	0	0	0	6	6	0	140	0.53	-1.3	22.73	5.5	0.17	8.38	28.2	58.7	0.23	1.22	754	63	17874	45135	13571	1848.7
198	257	P4A	P4	peri	tierra	Otonio	1	0	0	6	6	0	140	0.5	-0.2	23.67	4.3	0.42	8.65	28.5	61.2	0.36	2.95	754	351	31176	11736	13571	502.09
199	258	P4B	P4	peri	tierra	Otonio	1	0	0	6	6	0	140	0.62	-0.8	23.95	4.7	0.13	7.85	28.3	62.2	0.1	36.2	754	486	28287	24957	13571	699.03
200	259	P4C	P4	peri	tierra	Otonio	0	0	0	6	6	0	140	0.43	-0.76	23.51	5.3	0.14	8.1	28.5	61.5	0.17	0.46	754	495	35298	9630	13571	531.06
201	260	P4D	P4	peri	tierra	Otonio	0	0	0	6	6	0	140	0.69	-0.88	23.31	4.7	0.18	8.3	29.5	58	0.92	0.3	754	468	30447	30690	13571	434.68
202	261	P5B	P5	peri	tierra	Otonio	0	0	0	6	6	0	140	0.52	-0.37	23.24	4.7	0.13	7.51	24.8	76.5	0.23	20.85	754	378	35865	26388	13571	340.82
203	262	P5C	P5	peri	tierra	Otonio	0	0	0	6	6	0	140	0.56	-0.45	23.13	4.2	0.24	8.13	30	57.7	0.53	0.85	754	666	25614	33453	13571	186.03
204	263	P5D	P5	peri	tierra	Otonio	0	0	0	6	6	0	140	0.62	-0.73	22.96	5	0.16	7.93	30.6	57.7	0.1	0.95	754	432	24192	34299	13571	272.82
205	264	P6A	P6	urbano	tierra	Otonio	0	1	1.67	6	6	0	140	0.28	0.1	24.24	4.3	0.21	7.72	29.8	59	0.53	0.55	1411	9774	34560	3591	13571	798.32
206	265	P6B	P6	urbano	tierra	Otonio	0	1	2	6	6	0	140	0.23	-0.13	24.09	5.2	0.17	8.19	31.1	52.5	0.27	32.05	830	10962	24804	1647	13571	830.98
207	266	P6C	P6	urbano	empedrado	Otonio	0	0	0	9	6	0	126	0.26	0.03	25.63	5.9	0.15	7.82	25.1	72.5	1.83	31.75	830	14076	11106	234	14621	743.2
208	267	P7A	P7	peri	tierra	Otonio	0	1	0.33	6	6	0	140	0.52	-0.54	23.6	4.6	0.19	7.78	28.8	57.2	1.06	2.5	416	2115	27279	21060	13571	159.01
209	268	P7B	P7	peri	tierra	Otonio	0	0	0	6	6	0	140	0.66	-0.86	23.56	4.9	0.15	7.53	28.2	67	2.42	9.85	416	3024	27639	18981	13571	181.23
210	269	P8A	P8	peri	tierra	Otonio	1	1	0.33	6	6	0	140	0.19	-0.02	23.91	5.5	0.18	8.1	25.8	62.2	0.37	0.35	754	972	26406	17640	13571	863.2
211	270	P8B	P8	peri	tierra	Otonio	0	0	0	6	6	0	140	0.46	-0.03	23.67	5.7	0.15	7.84	25.7	66.5	2	6.9	754	1116	24975	18486	13571	909.8
212	271	P8C	P8	peri	tierra	Otonio	1	0	0	6	6	0	140	0.51	-0.75	23.42	3.8	0.3	7.89	24.5	66	0.93	0.06	754	657	38502	10746	13571	617.44
213	272	P8D	P8	peri	tierra	Otonio	0	0	0	6	6	0	140	0.59	-0.91	23.75	5.2	0.19	8.14	25.3	69	1.75	3.95	754	423	35082	23643	13571	327.69
214	273	PNI1	PNI1	selva_pris	pasarela	Otonio	0	0	0	7	6	0	126	0.71	-1.19	21.59	4	0.14	7.77	27	79	0.06	2.6	542	0	36	69489	14862	341.87
215	274	PNI2	PNI1	selva_pris	pasarela	Otonio	0	0	0	7	6	0	126	0.72	-1.26	21.58	1.4	0.16	7.6	27.1	77	0.06	0.35	542	0	72	69534	14862	299.13
216	275	PNI3	PNI1	selva_pris	pasarela	Otonio	0	0	0	7	6	0	126	0.74	-1.35	21.54	4.7	0.12	7.65	27	75.5	0.03	0.65	542	0	72	69426	14862	326.73
217	276	PNI4	PNI1	selva_pris	pasarela	Otonio	0	0	0	7	6	0	126	0.79	-1.3	21.57	2.1	0.15	7.5	27.8	68.5	0.06	0.15	542	0	126	69417	14862	314.37
218	277	PNI5	PNI2	selva_mod	asfalto	Otonio	0	1	1	7	6	0	126	0.27	-0.26	24.27	3.4	0.14	7.05	25.5	68	0	26.1	542	5229	13176	30861	14862	917.57
219	278	PNI6	PNI2	selva_mod	empedrado	Otonio	0	0	0	7	6	0	126	0.57	-0.58	22.31	2	0.16	7.63	27	77	0.13	0.12	542	207	8460	60138	14862	1037.69
220	279	PNI7	PNI2	selva_mod	asfalto	Otonio	0	0	0	7	6	0	126	0.33	-0.16	23.12	5.5	0.11	7.8	28.6	78.5	0.03	1.7	542	0	28413	26334	14862	819.04
221	280	PNI8	PNI2	selva_pris	tierra	Otonio	0	0	0	7	6	0	126	0.69	-1.03	21.85	4	0.13	7.83	28.1	72	0.06	8.55	542	18	5364	60516	14862	390.02
222	281	PNI9	PNI3	selva_pris	pasarela	Otonio	0	0	0	7	6	0	126	0.76	-1.23	21.83	1.2	0.17	7.59	28.5	70	0.03	0.45	542	0	324	69327	14862	467.41
223	282	PNI10	PNI5	selva_pris	pasarela	Otonio	0	0	0	7	6	0	126	0.69	-1.03	21.69	1.1	0.38	7.11	29	64.5	0	0.465	542	0	3564	49086	14862	0
224	283	PNI11	PNI3	selva_mod	asfalto	Otonio	0	0	0	7	6	0	126	0.36	-0.71	23.55	1.5	0.16	7.55	29.1	68.5	0.06	0.02	542	7308	26064	24363	14862	29.7
225	284	PNI12	PNI3	selva_mod	asfalto	Otonio	0	0	0	7	6	0	126	0.09	-0.3	23.4	1.5	0.16	7.9	29	73	0	5.1	542	7173	21627	30591	14862	12.37
226	285	PNI13	PNI3	selva_mod	asfalto	Otonio	0	0	0	7	6	0	126	0.45	-0.74	23.14	1.1	0.17	7.53	29.1	68	0.83	1.35	542	2979	18468	37314	14862	99.73
227	286	PNI14	PNI4	selva_pris	pasarela	Otonio	0	0	0	7	6	0	126	0.67	-0.96	21.59	4.7	0.12	7.85	29.2	62.2	0.74	1665	542	0	2565	51525	14862	0
228	287	PNI15	PNI4	selva_pris	pasarela	Otonio	0	0	0	7	6	0	126	0.46	-0.49	21.71	3.5	0.15	7.71	29.7	60.5	0.57	1.2	542	0	6318	9207	14862	0
229	288	PNI16	PNI4	selva_pris	pasarela	Otonio	0	0	0	7	6	0	126	0.73	-1.17	21.79	3.2	0.12	7.73	30.6	63	0	4.94	542	0	1071	51120	14862	0
230	289	U1A	U1	urbano	empedrado	Invierno	0	0	0	10	7	7.5	29.4	0.24	-0.14	19.31	2.3	0.08	7.54	26	67	1.1	15.3	935	11088	25560	1962	13327	175.27
231	290	U1B	U1	urbano	empedrado	Invierno	0	1	0.71	7	7	17	32.2	0.25	-0.12	19.36	4.6	0.16	7.81	30	47.5	1.73	1.1	935	14670	22896	2277	12487	270.1
232	291	U1C	U1	urbano	empedrado	Invierno	0	1	2.2	10	7	17	29.4	0.41	-0.42	18.71	3.5	0.17	7.85	26	61.2	0.83	0.08	935	14715	12690	324	13327	21
233	292	U1D	U1	urbano	empedrado	Invierno	0	0	0	5	7	17	32.2	0.11	-0.2	18.94	3.9	0.14	7.88	30.5	50.7	0.84	0	967	15966	11871	261	10766	67.89
234	293	U2A	U2	urbano	asfalto	Invierno	0	0	0	7	7	17	32.2	0.22	-0.1	19.1	4.6	0.15	7.78	30.5	50.2	0.55	0.6	1455	7272	16515	9333	12487	53.67
235	294	U2B	U2	urbano	asfalto	Invierno	0	0	0	7	7	17	32.2	0.37	-0.14	18.95	5.4	0.15	7.82	31.8	46	0.1	0.01	1455	16398	16407	3465	12487	0
236	295	U2C	U2	urbano	asfalto	Invierno	0	0	0	7	7	17	32.2	0.27	-0.18	18.9	1.5	0.16	7.33	32	54.7	1.08	1.3	1455	17568	19386	4896	12487	44.3
237	296	U2D	U2	urbano	asfalto	Invierno	0	1	0.57	7	7	17	32.2	0.41	-0.48	19.04	5	0.11	7.65	29.3	51.2	0.79	15.95	1455	11646	20898	8010	12487	19.21
238	297	U3A	U3	urbano	asfalto	Invierno	0	0	0	7	7	17	32.2	0.35	-0.11	18.63	4.1	0.11	7.55	28.7	55.2	0.61	0.02	1106	11250	15543	18144	12487	180.23
239	298	U3B	U3	urbano	asfalto	Invierno	0	0	0	7	7	17	32.2	0.41	-0.3	18.48	4.6	0.1	7.64	28.7	51.7	0.07	0.01	2235	7938	20232	14301	12487	101.52
240	299	U4A	U4	urbano	empedrado	Invierno	0	0	0	7	7	17	32.2	0.22	0.07	20.47	4.5	0.11	7.51	28.2	53.2	0.43	2.35	1191	17496	15651	585	12487	345.03
241	300	U4B	U4	urbano	asfalto	Invierno	0	0	0	7	7	17	32.2	0.41	-0.44	19.77	5.2	0.11	7.76	28.6	51.5	0.06	0.01	1191	12168	15480	8874	12487	124.21
242	301	U4C	U4	urbano	empedrado	Invierno	0	1	0.71	7	7	17	32.2	0.51	-0.41	20.39	4.5	0.11	7.51	28.2	51.5	1.6	0.95	1191	15588	13464	909	12487	223.41
243	302	U4D	U4	urbano	tierra	Invierno	0	0	0	7	7	17	32.2	0.47	-0.47	19.1	4.7	0.1	7.47	28.3	58.7	0.67	0.65	1191	13140	28359	4536	12487	294.48
244	303	U5A	U5	urbano	tierra	Invierno	0	0	0	7	7	17	32.2	0.34	-0.1	16.87	5.5	0.09	6.98	28	67	0.5	11.5	1027	4167	19503	36234	12487	64.63
245	304	U5B	U5	selva_mod	tierra	Invierno	0	0	0	7	7	17	32.2	0.52	-0.51	16.65	5.4	0.12	7.38	27.1	63.2	1.53	1.6	542	2664	21501	38745	12487	51.79
246	305	U5C	U5	urbano	tierra	Invierno	0	0	0	7	7	17	32.2	0.27	-0.09	16.94	4.6	0.12	7.06	29.1	51.7	0.33	2.15	1027	8469	21870	21672	12487	146.12
247	306	U5D	U5	urbano	tierra	Invierno	0	0	0	7	7	17	32.2	0.2	0.14	17.19	4.6	0.12	6.9	26.1	65.5	1.88	0.3	1027	10080	29385	9135	12487	79.89
248	307	U6A	U6	urbano	tierra	Invierno	0	0	0	7	7	17	32.2	0.6	-0.43	18.18	4.6	0.09	6.73	25.6	65	1.08	3.55	2235	1917	36135	19224	12487	110.32
249	308	U6B	U6	urbano	tierra	Invierno	0	0	0	7	7	17	32.2	0.51	-0.21	18.01	4.7	0.15	7.3	25	67	0.57	0.6	2235	4185	37575	20277	12487	147.59
250	309	U6C	U6	urbano	tierra	Invierno	0	0	0	7	7	17	32.2	0.24	0.02	19.9	6.4	0.15	7.66	24.8	65	1.13	12.3	2235	4518	43884	9801	12487	87
251	310	U6D	U6	urbano	tierra	Invierno	0	1	0.57	7	7	17	32.2	0.53	-0.32	19.21	4.1	0.12	7.05	25.1	64.5	0.53	0.11	2235	9576	31824	9783	12487	4.24
252	311	U7A	U7	peri	tierra	Invierno	0	0	0	7	7	17	32.2	0.25	-0.06	18.04	4.8	0.16	7	24.8	68.5	0.56	11.85	416	4887	14787	29592	12487	626.01
253	312	U7B	U7	peri	tierra	Invierno	0	0	0	7	7	17	32.2	0.26	0.06	18.75	5.4	0.15	6.79	25.1	68	0.92	23.5	416	10323	16686	16173	12487	556.79
254	313	U7C	U7	peri	tierra	Invierno	0	0	0	7	7	17	32.2	0.35	-0.33	19	5.2	0.15	7.2	24.6	57	1.13	5	416	14958	16506	6588	12487	502.1
255	314	U7D	U7	peri	tierra	Invierno	0	0	0	7	7	17	32.2	0.36	-0.02	19.22	5.5	0.15	6.83	24.5	59.25	0.33	28.8	416	14706	16443	8118	12487	482.5
256	315	U8A	U8	peri	tierra	Invierno	0	1	0.67	9	7	7.5	29.4	0.4	-0.21	17.13	5.2	0.15	7.96	24.2	70	0.65	1.45	416	7533	29484	16911	12971	300.75
257	316	U8B	U8	peri	tierra	Invierno	0	0	0	9	7	7.5	29.4	0.71	-0.87	16.28	5	0.14	7.97	24	70	0.03	0.07	416	5094	22041	29043	12971	207.88
258	317	U8C	U8	peri	empedrado	Invierno	0	0	0	9	7	7.5	29.4	0.55	-0.69	16.71	3.3	0.15	7.6	26.1	65	0.8	1.25	416	4356	27945	26154	12971	305.87
259	318	U8D	U8	peri	tierra	Invierno	0	1	0.11	9	7	7.5	29.4	0.63	-0.72	16.39	3.9	0.15	7.74	24.2	69.5	0.06	0.06	416	927	17703	47079	12971	223.91
260	319	U9A	U9	urbano	tierra	Invierno	0	0	0	7	7	17	32.2	0.46	-0.33	18.26	5.4	0.1	6.9	25.6	63.2	1.3	1.05	2235	3852	25362	28683	12487	111.01
261	320	U9B	U9	urbano	tierra	Invierno	0	0	0	7	7	17	32.2	0.49	-0.51	18.23	4.4	0.16	7.07	28.2	56.7	1.72	2.2	2235	1341	30213	25632	19162	69.07
262	321	U9C	U9	urbano	tierra	Invierno	0	0	0	7	7	17	32.2	0.47	-0.23	18.8	5.2	0.12	7.36	28.7	54	1.14	49.05	2235	1071	42705	18090	12487	73.06
263	322	U9D	U9	urbano	tierra	Invierno	0	0	0	7	7	17	32.2	0.63	-0.62	18.36	4.4	0.1	7.36	28.8	54.2	1.19	0.5	2235	3780	34938	15678	13028	69
264	323	P1A	P1	peri	tierra	Invierno	0	0	0	7	7	17	32.2	0.27	-0.13	18.93	4.7	0.14	8.02	27.2	65	1.25	7.25	754	864	30150	26172	12462	709.24
265	324	P1B	P1	peri	tierra	Invierno	0	0	0	7	7	17	32.2	0.33	-0.11	18.84	5.9	0.13	8.04	26.6	65.5	0.9	3.75	754	738	41328	17676	12462	819.98
266	325	P1C	P1	peri	tierra	Invierno	0	0	0	7	7	17	32.2	0.66	-0.78	18.55	2.7	0.16	7.74	26.2	69.5	1.02	0.9	754	1404	16632	39834	12462	632.88
267	326	P1D	P1	peri	tierra	Invierno	0	0	0	7	7	17	32.2	0.19	0.08	21	5.9	0.16	8.06	26.5	74.5	0.87	32.35	754	333	20196	17685	12462	698.23
268	327	P2A	P2	peri	tierra	Invierno	0	0	0	7	7	17	32.2	0.33	-0.15	18.55	4.8	0.14	7.96	25.2	72	1.13	22.7	754	405	28863	32805	12462	1297.62
269	328	P2B	P2	peri	tierra	Invierno	0	0	0	7	7	17	32.2	0.56	-0.31	17.95	4.8	0.14	8.08	25.8	70	1.15	35.9	754	522	30447	28908	12462	1183.25
270	329	P2C	P2	peri	tierra	Invierno	0	0	0	7	7	17	32.2	0.65	-0.58	17.41	5.5	0.14	8.14	27	68.5	0.81	2.65	754	225	11646	44586	12462	1163.38
271	330	P2D	P2	peri	tierra	Invierno	0	0	0	7	7	17	32.2	0.32	-0.13	17.98	4.8	0.16	8.03	29	60.2	2.09	8.05	754	225	12006	48708	12462	1208.9
272	331	P3A	P3	peri	tierra	Invierno	1	0	0	7	7	17	32.2	0.58	-0.8	17.6	4.2	0.14	7.85	24.6	70	0.63	2.35	754	396	22743	35433	12462	1735.87
273	332	P3B	P3	peri	tierra	Invierno	0	0	0	7	7	17	32.2	0.5	-0.62	17.79	1.2	0.16	7.53	24.1	69.5	1.25	4.85	754	387	27909	24858	12462	1855.91
274	333	P3C	P3	peri	tierra	Invierno	0	0	0	7	7	17	32.2	0.51	-1.13	18.1	4.9	0.17	7.98	24.6	70	0.27	20.25	754	63	17874	45135	12462	1848.7
275	334	P4B	P4	peri	tierra	Invierno	0	0	0	7	7	17	32.2	0.55	-0.58	19.13	3.2	0.18	7.57	23.3	73	0.58	23.5	754	486	28287	24957	12462	699.03
276	335	P4C	P4	peri	tierra	Invierno	0	0	0	7	7	17	32.2	0.31	-0.23	20.29	2.8	0.16	7.58	23.2	73	1.53	2	754	495	35298	9630	12462	531.06
277	336	P4D	P4	peri	tierra	Invierno	0	0	0	7	7	17	32.2	0.58	-0.61	18.57	5.4	0.12	7.95	23.3	81.5	2.08	2.7	754	468	30447	30690	12462	434.68
278	337	P5A	P5	peri	tierra	Invierno	0	0	0	7	7	17	32.2	0.52	-0.62	19.14	4.6	0.17	7.49	23.7	70	1.11	4.15	754	675	38205	16704	12462	30
279	338	P5B	P5	peri	tierra	Invierno	0	0	0	7	7	17	32.2	0.5	-0.28	18.87	3.9	0.17	7.88	30	72.5	1.98	42.35	754	378	35865	26388	12462	340.82
280	339	P5C	P5	peri	tierra	Invierno	0	0	0	7	7	17	32.2	0.4	-0.14	18.8	5.4	0.13	7.82	22.1	79.5	0.68	6.65	754	666	25614	33453	12462	186.03
281	340	P5D	P5	peri	tierra	Invierno	0	0	0	7	7	17	32.2	0.53	-0.56	18.21	3.9	0.15	7.64	22.8	73	0.73	3.25	754	432	24192	34299	12462	272.82
282	341	P6A	P6	urbano	tierra	Invierno	0	0	0	7	7	17	32.2	0.28	0.12	18.71	1.8	0.17	7.59	31.6	52	1.93	0.45	1411	9774	34560	3591	12462	798.32
283	342	P6B	P6	urbano	tierra	Invierno	0	0	0	7	7	17	32.2	0.25	-0.04	18.41	4.8	0.13	8.06	31.3	55	1.98	1.25	830	10962	24804	1647	12462	830.98
284	343	P6C	P6	urbano	empedrado	Invierno	0	0	0	7	7	17	32.2	0.15	0.14	19.74	5.5	0.17	8.22	29.8	57.2	2.5	36.7	830	14076	11106	234	12462	743.2
285	344	P6D	P6	urbano	empedrado	Invierno	0	0	0	7	7	17	32.2	0.37	-0.02	19.16	4.2	0.15	7.97	29.3	62	2.1	27.3	830	9873	24624	1224	12462	823.88
286	345	P7A	P7	peri	tierra	Invierno	0	0	0	9	7	7.5	32.2	0.49	-0.45	18.08	4.2	0.19	7.68	25.6	62.5	0.03	1.5	416	2115	27279	21060	12971	159.01
287	346	P7B	P7	peri	tierra	Invierno	0	0	0	9	7	7.5	32.2	0.62	-0.63	17.85	4.3	0.21	7.9	26.6	76	1	10.55	416	3024	27639	18981	12971	181.23
288	347	P7C	P7	peri	tierra	Invierno	0	0	0	9	7	7.5	32.2	0.41	-0.2	17.53	5.7	0.16	7.81	26.8	68	1.33	14.35	416	8622	28557	7173	12971	252.09
289	348	P8A	P8	peri	tierra	Invierno	0	0	0	7	7	17	32.2	0.18	0.04	20.7	5.3	0.14	8.26	29.2	55.5	0.07	0.4	754	972	26406	17640	12462	863.2
290	349	P8B	P8	peri	tierra	Invierno	0	0	0	7	7	17	32.2	0.33	0.13	20.53	6.3	0.13	8.13	29.6	65.5	2.58	46.8	754	1116	24975	18486	12462	909.8
291	350	P8C	P8	peri	tierra	Invierno	0	0	0	7	7	17	32.2	0.4	-0.33	19.62	3.4	0.15	7.96	27.8	59	1.9	0.21	754	657	38502	10746	12462	617.44
292	351	P8D	P8	peri	tierra	Invierno	0	0	0	7	7	17	32.2	0.54	-0.38	20.47	5.4	0.17	8.07	26.7	64	2.45	37.75	754	423	35082	23643	12462	327.69
293	352	PNI1	PNI1	selva_pris	pasarela	Invierno	0	0	0	7	7	17	32.2	0.6	-0.89	16.17	5.3	0.14	8.03	23	78.5	0.03	0.45	542	0	36	69489	12012	341.87
294	353	PNI2	PNI1	selva_pris	pasarela	Invierno	0	0	0	7	7	17	32.2	0.66	-0.98	16.2	5.8	0.13	8.04	22.6	76.5	0	0.11	542	0	72	69534	12012	299.13
295	354	PNI3	PNI1	selva_pris	pasarela	Invierno	0	0	0	7	7	17	32.2	0.69	-1.17	16.12	3.9	0.14	7.83	22.1	78.5	0.03	28.65	542	0	72	69426	12012	326.73
296	355	PNI4	PNI1	selva_pris	pasarela	Invierno	0	0	0	7	7	17	32.2	0.74	-1.07	16.2	5.7	0.14	7.96	22.6	73	0	0.06	542	0	126	69417	12012	314.37
297	356	PNI5	PNI2	selva_mod	asfalto	Invierno	0	0	0	7	7	17	32.2	0.24	-0.26	19.14	4.8	0.13	7.39	22.2	71.5	0.1	1.2	542	5229	13176	30861	12012	917.57
298	357	PNI6	PNI2	selva_mod	empedrado	Invierno	0	0	0	7	7	17	32.2	0.59	-0.53	17	2.9	0.16	7.49	22.8	73	0.66	0.01	542	207	8460	60138	12012	1037.69
299	358	PNI7	PNI2	selva_mod	asfalto	Invierno	0	0	0	7	7	17	32.2	0.25	-0.12	18.36	3.9	0.1	7.97	23.6	76.5	1.13	1.75	542	0	28413	26334	12012	819.04
300	359	PNI8	PNI2	selva_pris	tierra	Invierno	0	0	0	7	7	17	32.2	0.6	-0.7	16.53	5.7	0.12	7.94	24	78.5	0.1	0.9	542	18	5364	60516	12012	390.02
301	360	PNI9	PNI3	selva_pris	pasarela	Invierno	0	0	0	7	7	17	32.2	0.69	-0.87	16.31	3.9	0.11	7.82	24	74	0.03	4.4	542	0	324	69327	12012	467.41
302	361	PNI10	PNI5	selva_pris	pasarela	Invierno	0	0	0	7	7	17	32.2	0.61	-0.71	16.53	6.9	0.1	7.94	24.5	75.5	0.23	1	542	0	3564	49086	12012	0
303	362	PNI11	PNI3	selva_mod	asfalto	Invierno	1	0	0	7	7	17	32.2	0.27	-0.86	18.21	3.4	0.1	7.7	26.1	67	0	2.75	542	7308	26064	24363	12012	29.7
304	363	PNI12	PNI3	selva_mod	asfalto	Invierno	0	0	0	7	7	17	32.2	0.03	-0.33	18	3.6	0.12	7.44	25.8	65.5	0.33	2.65	542	7173	21627	30591	12012	12.37
305	364	PNI13	PNI3	selva_mod	asfalto	Invierno	0	0	0	7	7	17	32.2	0.35	-0.42	18.02	6.3	0.12	8	25.6	68.5	0.7	1.6	542	2979	18468	37314	12012	99.73
306	365	PNI14	PNI4	selva_pris	pasarela	Invierno	0	0	0	7	7	17	32.2	0.62	-0.92	16.43	3.9	0.16	7.83	27	70	0.03	1405	542	0	2565	51525	12012	0
307	366	PNI15	PNI4	selva_pris	pasarela	Invierno	0	0	0	7	7	17	32.2	0.37	-0.5	17.01	5	0.15	7.98	26.3	72.5	1.5	1.35	542	0	6318	9207	12012	0
308	367	PNI16	PNI4	selva_pris	pasarela	Invierno	0	0	0	7	7	17	32.2	0.67	-0.88	16.57	1.3	0.19	7.91	26.8	71.5	0.07	0.23	542	0	1071	51120	12012	0
309	368	U1A	U1	urbano	empedrado	Invierno	0	1	0.86	7	8	7.5	12.5	0.24	-0.14	19.31	3.6	0.07	7.21	24.5	46.2	0.43	26.75	935	11088	25560	1962	13987	175.27
310	369	U1B	U1	urbano	empedrado	Invierno	0	1	0.57	7	8	7.5	12.5	0.25	-0.12	19.36	6.8	0.21	7.5	22.6	67	2.48	17.95	935	14670	22896	2277	13987	270.1
311	370	U1C	U1	urbano	empedrado	Invierno	0	1	2.29	7	8	7.5	12.5	0.41	-0.42	18.71	2	0.3	6.88	23.7	48	0.33	0.9	935	14715	12690	324	13987	21
312	371	U1D	U1	urbano	empedrado	Invierno	0	1	1.57	7	8	7.5	12.5	0.11	-0.2	18.94	6.6	0.18	7.56	22.5	50.7	0.73	0.2	967	15966	11871	261	13987	67.89
313	372	U2A	U2	urbano	asfalto	Invierno	0	1	0.86	7	8	7.5	12.5	0.22	-0.1	19.1	6.7	0.18	7.28	22.7	53	0.79	1.65	1455	7272	16515	9333	13987	53.67
314	373	U2B	U2	urbano	asfalto	Invierno	0	1	1.86	7	8	7.5	12.5	0.37	-0.14	18.95	5.8	0.16	7.76	22.6	61.2	0.06	0.12	1455	16398	16407	3465	13987	0
315	374	U2C	U2	urbano	asfalto	Invierno	0	1	2.71	7	8	7.5	12.5	0.27	-0.18	18.9	3.8	0.25	7.46	25.7	56	1.07	1	1455	17568	19386	4896	13987	44.3
316	375	U2D	U2	urbano	asfalto	Invierno	0	0	0	7	8	7.5	12.5	0.41	-0.48	19.04	4.3	0.15	7.93	26.3	47	1.48	6.1	1455	11646	20898	8010	13987	19.21
317	376	U3A	U3	urbano	asfalto	Invierno	0	1	1.29	7	8	7.5	12.5	0.35	-0.11	18.63	4.7	0.16	7.54	25.3	47.7	0.33	0.35	1106	11250	15543	18144	13987	180.23
318	377	U3B	U3	urbano	asfalto	Invierno	0	1	0.71	7	8	7.5	12.5	0.41	-0.3	18.48	6.9	0.13	7.61	22.8	55	0.07	0.2	2235	7938	20232	14301	13987	101.52
319	378	U3C	U3	urbano	asfalto	Invierno	0	0	0	7	8	7.5	12.5	0.48	-0.53	18.07	3.8	0.16	7.54	24.8	52.5	1.13	2.65	2235	9522	15345	19260	13987	190.55
320	379	U4A	U4	urbano	empedrado	Invierno	0	1	1.25	8	8	7.5	10.5	0.22	0.07	20.47	5.5	0.14	7.73	27.2	49.5	1.14	5	1191	17496	15651	585	13922	345.03
321	380	U4B	U4	urbano	asfalto	Invierno	0	0	0	7	8	7.5	12.5	0.41	-0.44	19.77	6.9	0.14	7.78	24.1	53	0.6	0.2	1191	12168	15480	8874	13987	124.21
322	381	U4C	U4	urbano	empedrado	Invierno	0	1	2.29	7	8	7.5	12.5	0.51	-0.41	20.39	5.7	0.16	7.89	24.2	56	0.03	1	1191	15588	13464	909	13987	223.41
323	382	U4D	U4	urbano	tierra	Invierno	0	1	1.5	8	8	7	10.5	0.47	-0.47	19.1	2.4	0.16	7.48	26.6	51.2	0.77	2.6	1191	13140	28359	4536	13922	294.48
324	383	U5A	U5	urbano	tierra	Invierno	0	0	0	8	8	7	10.5	0.34	-0.1	16.87	4.9	0.13	7.55	26.1	52	0.7	7.7	1027	4167	19503	36234	13922	64.63
325	384	U5B	U5	selva_mod	tierra	Invierno	0	0	0	8	8	7	10.5	0.52	-0.51	16.65	5	0.16	7.46	26.7	52.2	0.2	26.6	542	2664	21501	38745	13922	51.79
326	385	U5C	U5	urbano	tierra	Invierno	0	0	0	8	8	7	10.5	0.27	-0.09	16.94	4	0.17	7.5	26	55.2	0.6	0.11	1027	8469	21870	21672	13922	146.12
327	386	U5D	U5	urbano	tierra	Invierno	0	1	0.75	8	8	7	10.5	0.2	0.14	17.19	2.1	0.23	7.32	24.5	55.2	1.88	0.01	1027	10080	29385	9135	13922	79.89
328	387	U6A	U6	urbano	tierra	Invierno	0	0	0	8	8	7	10.5	0.6	-0.43	18.18	4.9	0.13	7.67	27.1	45.7	0.9	2.3	2235	1917	36135	19224	13922	110.32
329	388	U6B	U6	urbano	tierra	Invierno	0	0	0	8	8	7	10.5	0.51	-0.21	18.01	3.5	0.18	7.87	26.5	50.7	0.83	1.2	2235	4185	37575	20277	13922	147.59
330	389	U6C	U6	urbano	tierra	Invierno	0	0	0	8	8	7	10.5	0.24	0.02	19.9	5.1	0.23	8.08	26.7	52.2	1.77	26.75	2235	4518	43884	9801	13922	87
331	390	U6D	U6	urbano	tierra	Invierno	0	1	2.63	8	8	7	10.5	0.53	-0.32	19.21	1.5	0.27	6.83	27.1	49.5	0.32	0.9	2235	9576	31824	9783	13922	4.24
332	391	U7A	U7	peri	tierra	Invierno	0	1	1.38	8	8	7	10.5	0.25	-0.06	18.04	5.1	0.22	7.78	23.3	63.5	0.03	19.35	416	4887	14787	29592	13922	626.01
333	392	U7B	U7	peri	tierra	Invierno	0	1	0.13	8	8	7	10.5	0.26	0.06	18.75	5.5	0.2	7.53	23.8	65	0.03	26.45	416	10323	16686	16173	13922	556.79
334	393	U7C	U7	peri	tierra	Invierno	0	0	0	8	8	7	10.5	0.35	-0.33	19	5.8	0.21	7.78	23.8	56.5	0.03	10.7	416	14958	16506	6588	13922	502.1
335	394	U7D	U7	peri	tierra	Invierno	0	0	0	8	8	7	10.5	0.36	-0.02	19.22	4.8	0.18	7.52	23.5	55.5	0.73	2	416	14706	16443	8118	13922	482.5
336	395	U8A	U8	peri	tierra	Invierno	0	0	0	10	8	7	10.5	0.4	-0.21	17.13	4.8	0.23	7.81	25	59	1.18	2.95	416	7533	29484	16911	13854	300.75
337	396	U8B	U8	peri	tierra	Invierno	0	1	1.1	10	8	7	10.5	0.71	-0.87	16.28	3.9	0.19	7.67	25.8	59	0.07	0.06	416	5094	22041	29043	13854	207.88
338	397	U8C	U8	peri	empedrado	Invierno	1	1	1.4	10	8	7	10.5	0.55	-0.69	16.71	2.3	0.21	7.51	25.5	89	0.61	1.45	416	4356	27945	26154	13854	305.87
339	398	U8D	U8	peri	tierra	Invierno	0	0	0	10	8	7	10.5	0.63	-0.72	16.39	2.5	0.22	7.45	25.7	59.7	1.1	0.45	416	927	17703	47079	13854	223.91
340	399	U9A	U9	urbano	tierra	Invierno	0	1	1	8	8	7	10.5	0.46	-0.33	18.26	5.7	0.15	7.78	26.5	47	1.23	2.55	2235	3852	25362	28683	13922	111.01
341	400	U9B	U9	urbano	tierra	Invierno	0	1	2.5	8	8	7	10.5	0.49	-0.51	18.23	4.7	0.21	7.76	26.7	49	0.94	8.35	2235	1341	30213	25632	14587	69.07
342	401	U9C	U9	urbano	tierra	Invierno	0	0	0	8	8	7	10.5	0.47	-0.23	18.8	4.7	0.19	7.73	27.3	53.2	0.43	7	2235	1071	42705	18090	13922	73.06
343	402	U9D	U9	urbano	tierra	Invierno	0	0	0	8	8	7	10.5	0.63	-0.62	18.36	5	0.14	7.75	28.6	50	1.35	1.05	2235	3780	34938	15678	12487	69
344	403	P1A	P1	peri	tierra	Invierno	0	0	0	8	8	7	10.5	0.27	-0.13	18.93	5.7	0.28	8.58	29.3	50.5	0.95	66.9	754	864	30150	26172	13511	709.24
345	404	P1B	P1	peri	tierra	Invierno	0	0	0	8	8	7	10.5	0.33	-0.11	18.84	4.5	0.17	7.41	29.5	38.7	1.24	16.8	754	738	41328	17676	13511	819.98
346	405	P1C	P1	peri	tierra	Invierno	0	0	0	8	8	7	10.5	0.66	-0.78	18.55	3.9	0.22	7.58	29.7	40.7	0.13	1.7	754	1404	16632	39834	13511	632.88
347	406	P2A	P2	peri	tierra	Invierno	0	0	0	8	8	7	10.5	0.33	-0.15	18.55	6.1	0.22	8.07	28.6	41.2	1.1	46.35	754	405	28863	32805	13511	1297.62
348	407	P2C	P2	peri	tierra	Invierno	0	0	0	8	8	7	10.5	0.65	-0.58	17.41	5.8	0.18	8.12	27.8	37	1.68	27.05	754	225	11646	44586	13511	1163.38
349	408	P2D	P2	peri	tierra	Invierno	0	0	0	8	8	7	10.5	0.32	-0.13	17.98	6.2	0.42	8.74	27.3	39.5	2.07	12.45	754	225	12006	48708	13511	1208.9
350	409	P3A	P3	peri	tierra	Invierno	1	0	0	8	8	7	10.5	0.58	-0.8	17.6	3.2	0.25	7.68	26.8	45.5	1.08	2.35	754	396	22743	35433	13511	1735.87
351	410	P3B	P3	peri	tierra	Invierno	0	0	0	8	8	7	10.5	0.5	-0.62	17.79	3.9	0.25	7.21	27.7	41.2	1.07	7.7	754	387	27909	24858	13511	1855.91
352	411	P4A	P4	peri	tierra	Invierno	0	0	0	8	8	7	10.5	0.36	-0.09	20.5	6.3	0.2	8.1	24.5	49.2	0.95	6.15	754	351	31176	11736	13511	502.09
353	412	P4B	P4	peri	tierra	Invierno	0	0	0	8	8	7	10.5	0.55	-0.58	19.13	6.3	0.32	8.08	23.7	54.2	0.13	55.7	754	486	28287	24957	13511	699.03
354	413	P4C	P4	peri	tierra	Invierno	0	0	0	8	8	7	10.5	0.31	-0.23	20.29	6.7	0.14	8.06	25.1	49	1.5	1.05	754	495	35298	9630	13511	531.06
355	414	P4D	P4	peri	tierra	Invierno	0	0	0	8	8	7	10.5	0.58	-0.61	18.57	6.6	0.14	8.11	25.3	52.5	1.45	38.75	754	468	30447	30690	13511	434.68
356	415	P5D	P5	peri	tierra	Invierno	0	0	0	8	8	7	10.5	0.53	-0.56	18.21	6.7	0.18	8.12	22	64	0.4	38.45	754	432	24192	34299	13511	272.82
357	416	P6A	P6	urbano	tierra	Invierno	0	1	0.88	8	8	7	10.5	0.28	0.12	18.71	3.4	0.26	7.73	33.2	31.5	0.73	0.85	1411	9774	34560	3591	13922	798.32
358	417	P6B	P6	urbano	tierra	Invierno	0	0	0	8	8	7	10.5	0.25	-0.04	18.41	3.7	0.21	7.97	34	31.3	0.91	4.55	830	10962	24804	1647	13922	830.98
359	418	P6C	P6	urbano	empedrado	Invierno	0	0	0	8	8	7	10.5	0.15	0.14	19.74	5.8	0.53	9.03	29.2	38.7	1.3	24.1	830	14076	11106	234	13922	743.2
360	419	P6D	P6	urbano	empedrado	Invierno	0	0	0	8	8	7	10.5	0.37	-0.02	19.16	5	0.3	8.61	32.2	46.5	1.14	50.25	830	9873	24624	1224	13922	823.88
361	420	P7A	P7	peri	tierra	Invierno	0	0	0	10	8	7	10.5	0.49	-0.45	18.08	4.9	0.32	8.06	24	62.7	1.04	4.65	416	2115	27279	21060	13854	159.01
362	421	P7C	P7	peri	tierra	Invierno	0	0	0	10	8	7	10.5	0.41	-0.2	17.53	6.5	0.3	8.53	24	64.5	1.41	6.7	416	8622	28557	7173	13854	252.09
363	422	P8A	P8	peri	tierra	Invierno	0	0	0	8	8	7	10.5	0.18	0.04	20.7	6.2	0.24	8.37	29.5	36.7	1.73	0.5	754	972	26406	17640	13511	863.2
364	423	P8B	P8	peri	tierra	Invierno	0	0	0	8	8	7	10.5	0.33	0.13	20.53	5.7	0.22	7.98	29.3	35.7	2.15	71.2	754	1116	24975	18486	13511	909.8
365	424	P8C	P8	peri	tierra	Invierno	0	0	0	8	8	7	10.5	0.4	-0.33	19.62	4.7	0.33	8.2	29.3	37.2	1.08	0.6	754	657	38502	10746	13511	617.44
366	425	PNI1	PNI1	selva_pris	pasarela	Invierno	0	0	0	8	8	7	10.5	0.6	-0.89	16.17	5.5	0.16	7.57	22.3	63.5	0	8.7	542	0	36	69489	13701	341.87
367	426	PNI2	PNI1	selva_pris	pasarela	Invierno	0	0	0	8	8	7	10.5	0.66	-0.98	16.2	1.9	0.19	7.28	21.5	64	0	2.15	542	0	72	69534	13701	299.13
368	427	PNI3	PNI1	selva_pris	pasarela	Invierno	0	0	0	8	8	7	10.5	0.69	-1.17	16.12	5.4	0.15	7.39	21.6	62	0	2.8	542	0	72	69426	13701	326.73
369	428	PNI4	PNI1	selva_pris	pasarela	Invierno	0	0	0	8	8	7	10.5	0.74	-1.07	16.2	4.7	0.16	7.18	22.6	60	0.03	0.8	542	0	126	69417	13701	314.37
370	429	PNI5	PNI2	selva_mod	asfalto	Invierno	0	0	0	8	8	7	10.5	0.24	-0.26	19.14	2.8	0.21	7.25	21.3	65.5	0.43	3.4	542	5229	13176	30861	13701	917.57
371	430	PNI6	PNI2	selva_mod	empedrado	Invierno	0	0	0	8	8	7	10.5	0.59	-0.53	17	3.3	0.19	7.44	21.2	67	0.13	0.01	542	207	8460	60138	13701	1037.69
372	431	PNI7	PNI2	selva_mod	asfalto	Invierno	0	0	0	8	8	7	10.5	0.25	-0.12	18.36	5.8	0.16	7.55	23.7	59.2	0.67	2.95	542	0	28413	26334	13701	819.04
373	432	PNI8	PNI2	selva_pris	tierra	Invierno	0	0	0	8	8	7	10.5	0.6	-0.7	16.53	2.5	0.17	7.52	23.7	58.2	0.03	2	542	18	5364	60516	13701	390.02
374	433	PNI9	PNI3	selva_pris	pasarela	Invierno	0	0	0	8	8	7	10.5	0.69	-0.87	16.31	2.7	0.16	7.42	23.6	55.5	0.1	4.6	542	0	324	69327	13701	467.41
375	434	PNI10	PNI5	selva_pris	pasarela	Invierno	0	0	0	8	8	7	10.5	0.61	-0.71	16.53	4.1	0.17	7.34	24.7	56.7	0.47	1.25	542	0	3564	49086	13701	0
376	435	PNI11	PNI3	selva_mod	asfalto	Invierno	0	0	0	8	8	7	10.5	0.27	-0.86	18.21	4.5	0.14	7.48	25.2	59.7	0.4	27.85	542	7308	26064	24363	13701	29.7
377	436	PNI12	PNI3	selva_mod	asfalto	Invierno	0	0	0	8	8	7	10.5	0.03	-0.33	18	6.3	0.18	7.95	24.7	58.2	0.94	7.85	542	7173	21627	30591	13701	12.37
378	437	PNI13	PNI3	selva_mod	asfalto	Invierno	0	0	0	8	8	7	10.5	0.35	-0.42	18.02	5.5	0.17	7.86	25.1	57	1.12	17.25	542	2979	18468	37314	13701	99.73
379	438	PNI14	PNI4	selva_pris	pasarela	Invierno	0	0	0	8	8	7	10.5	0.62	-0.92	16.43	4.1	0.18	7.68	25.1	62.7	0.5	0.85	542	0	2565	51525	13701	0
380	439	PNI15	PNI4	selva_pris	pasarela	Invierno	0	0	0	8	8	7	10.5	0.37	-0.5	17.01	4.2	0.19	7.55	26	62.5	1.32	5.6	542	0	6318	9207	13701	0
381	440	PNI16	PNI4	selva_pris	pasarela	Invierno	0	0	0	8	8	7	10.5	0.67	-0.88	16.57	4.8	0.19	7.75	26.2	60	0.03	1.2	542	0	1071	51120	13701	0
382	441	U1A	U1	urbano	empedrado	Invierno	0	1	3	6	9	24	37.5	0.24	-0.14	19.31	3.1	0.09	7.11	25.8	42.7	0.6	33.85	935	11088	25560	1962	15414	175.27
383	442	U1B	U1	urbano	empedrado	Invierno	0	0	0	6	9	24	37.5	0.25	-0.12	19.36	5.8	0.15	7.17	25.8	44.5	0.89	7.9	935	14670	22896	2277	15414	270.1
384	443	U1C	U1	urbano	empedrado	Invierno	0	1	1.67	6	9	24	37.5	0.41	-0.42	18.71	5.4	0.15	7.25	27.6	39	0.03	2.15	935	14715	12690	324	15414	21
385	444	U1D	U1	urbano	empedrado	Invierno	0	1	1.67	6	9	24	37.5	0.11	-0.2	18.94	5	0.11	7.02	27.1	38	0.26	50.25	967	15966	11871	261	15414	67.89
386	445	U2A	U2	urbano	asfalto	Invierno	0	1	1.5	6	9	24	37.5	0.22	-0.1	19.1	4.7	0.13	6.98	28.1	36.5	0.8	2.25	1455	7272	16515	9333	15414	53.67
387	446	U2B	U2	urbano	asfalto	Invierno	0	0	0	6	9	24	37.5	0.37	-0.14	18.95	5.7	0.1	7.11	29	33.5	0.55	0.02	1455	16398	16407	3465	15414	0
388	447	U2C	U2	urbano	asfalto	Invierno	0	1	1.83	6	9	24	37.5	0.27	-0.18	18.9	6.2	0.11	7.18	27.7	35	1.21	3.8	1455	17568	19386	4896	15414	44.3
389	448	U2D	U2	urbano	asfalto	Invierno	0	1	2.67	6	9	24	37.5	0.41	-0.48	19.04	4.9	0.11	7.37	28.3	41	2.6	1.75	1455	11646	20898	8010	15414	19.21
390	449	U3A	U3	urbano	asfalto	Invierno	0	1	2.17	6	9	24	37.5	0.35	-0.11	18.63	4.2	0.12	7.23	28.7	33.2	0.7	9.05	1106	11250	15543	18144	15414	180.23
391	450	U3B	U3	urbano	asfalto	Invierno	0	0	0	6	9	24	37.5	0.41	-0.3	18.48	6.1	0.14	8.02	27.3	37.5	0.33	0.25	2235	7938	20232	14301	15414	101.52
392	451	U3C	U3	urbano	asfalto	Invierno	0	0	0	6	9	24	37.5	0.48	-0.53	18.07	5.6	0.16	7.77	27.6	34.5	0.67	3.4	2235	9522	15345	19260	15414	190.55
393	452	U4A	U4	urbano	empedrado	Invierno	0	0	0	6	9	24	37.5	0.22	0.07	20.47	4.8	0.15	7.85	29.2	34	0.5	5.4	1191	17496	15651	585	15414	345.03
394	453	U4B	U4	urbano	asfalto	Invierno	0	1	1	6	9	24	37.5	0.41	-0.44	19.77	5.9	0.16	8.06	28.5	35.5	0.5	0.06	1191	12168	15480	8874	15414	124.21
395	454	U4C	U4	urbano	empedrado	Invierno	0	0	0	6	9	24	37.5	0.51	-0.41	20.39	6	0.15	8.17	27.5	36.7	1.43	1.05	1191	15588	13464	909	15414	223.41
396	455	U4D	U4	urbano	tierra	Invierno	0	1	1.33	6	9	24	37.5	0.47	-0.47	19.1	5.1	0.15	8.06	28.3	35.2	0.69	3.05	1191	13140	28359	4536	15414	294.48
397	456	U5A	U5	urbano	tierra	Invierno	0	1	1.71	7	9	24	37.5	0.34	-0.1	16.87	3.8	0.16	7.68	29	45.5	1.35	42.3	1027	4167	19503	36234	15601	64.63
398	457	U5B	U5	selva_mod	tierra	Invierno	0	0	0	7	9	24	37.5	0.52	-0.51	16.65	4.3	0.11	7.73	28.6	46.5	0.75	8.55	542	2664	21501	38745	15601	51.79
399	458	U5C	U5	urbano	tierra	Invierno	0	0	0	7	9	24	37.5	0.27	-0.09	16.94	2.2	0.19	7.55	29	55.7	2.14	0.01	1027	8469	21870	21672	15601	146.12
400	459	U5D	U5	urbano	tierra	Invierno	0	1	2.57	7	9	24	37.5	0.2	0.14	17.19	5.8	0.15	7.98	27.6	51	1.67	2.9	1027	10080	29385	9135	15601	79.89
401	460	U6A	U6	urbano	tierra	Invierno	0	0	0	7	9	24	37.5	0.6	-0.43	18.18	5.4	0.12	8.07	27.7	47.5	0.68	4.35	2235	1917	36135	19224	15601	110.32
402	461	U6B	U6	urbano	tierra	Invierno	0	0	0	7	9	24	37.5	0.51	-0.21	18.01	4.7	0.12	8.01	28.3	49.5	0.63	1.3	2235	4185	37575	20277	15601	147.59
403	462	U6D	U6	urbano	tierra	Invierno	0	1	1.29	7	9	24	37.5	0.53	-0.32	19.21	4	0.12	7.46	30.5	42.5	0.17	3	2235	9576	31824	9783	15601	4.24
404	463	U7A	U7	peri	tierra	Invierno	0	0	0	7	9	24	37.5	0.25	-0.06	18.04	6.7	0.09	7.15	22.2	65	1.13	31.9	416	4887	14787	29592	15601	626.01
405	464	U7B	U7	peri	tierra	Invierno	0	1	1	7	9	24	37.5	0.26	0.06	18.75	5.9	0.12	7.55	27.3	51.2	0.9	26.8	416	10323	16686	16173	15601	556.79
406	465	U7C	U7	peri	tierra	Invierno	0	0	0	7	9	24	37.5	0.35	-0.33	19	5.3	0.2	7.75	26.1	49.7	0.57	3.95	416	14958	16506	6588	15601	502.1
407	466	U7D	U7	peri	tierra	Invierno	0	0	0	7	9	24	37.5	0.36	-0.02	19.22	6.4	0.13	7.74	25.7	51.5	0.27	2.4	416	14706	16443	8118	15601	482.5
408	467	U8B	U8	peri	tierra	Invierno	0	0	0	7	9	24	37.5	0.71	-0.87	16.28	5.5	0.17	7.75	22.3	66.5	0.07	0.25	416	5094	22041	29043	15412	207.88
409	468	U8C	U8	peri	empedrado	Invierno	0	1	2.71	7	9	24	37.5	0.55	-0.69	16.71	3.3	0.22	7.85	23.1	68.5	0.4	1.3	416	4356	27945	26154	15412	305.87
410	469	U8D	U8	peri	tierra	Invierno	0	0	0	7	9	24	37.5	0.63	-0.72	16.39	3.3	0.14	7.76	23.1	64.5	0.03	0.46	416	927	17703	47079	15412	223.91
411	470	U9A	U9	urbano	tierra	Invierno	0	1	1.14	7	9	24	37.5	0.46	-0.33	18.26	5.3	0.12	7.8	29.7	43.2	1.08	2.55	2235	3852	25362	28683	15601	111.01
412	471	U9B	U9	urbano	tierra	Invierno	0	1	2	7	9	24	37.5	0.49	-0.51	18.23	5.6	0.14	7.93	29.2	46.2	1.02	12.2	2235	1341	30213	25632	12487	69.07
413	472	U9C	U9	urbano	tierra	Invierno	0	0	0	7	9	24	37.5	0.47	-0.23	18.8	4.4	0.21	8.04	30.3	45.2	1.17	3.15	2235	1071	42705	18090	15601	73.06
414	473	U9D	U9	urbano	tierra	Invierno	0	0	0	7	9	24	37.5	0.63	-0.62	18.36	6.7	0.13	8.27	30.7	45.2	0.95	1.35	2235	3780	34938	15678	13922	69
415	474	P1B	P1	peri	tierra	Invierno	0	0	0	7	9	24	37.5	0.33	-0.11	18.84	5.4	0.14	8.26	28.6	53	0.33	12.05	754	738	41328	17676	15412	819.98
416	475	P1C	P1	peri	tierra	Invierno	0	0	0	7	9	24	37.5	0.66	-0.78	18.55	3.4	0.17	7.87	29.1	53	0.03	1.4	754	1404	16632	39834	15412	632.88
417	476	P2A	P2	peri	tierra	Invierno	0	0	0	7	9	24	37.5	0.33	-0.15	18.55	5.4	0.12	7.75	28.1	54	0.43	16.8	754	405	28863	32805	15412	1297.62
418	477	P2C	P2	peri	tierra	Invierno	0	0	0	7	9	24	37.5	0.65	-0.58	17.41	3.9	0.22	8	29.2	49.7	1.85	6.45	754	225	11646	44586	15412	1163.38
419	478	P2D	P2	peri	tierra	Invierno	0	0	0	7	9	24	37.5	0.32	-0.13	17.98	5.3	0.25	8.52	28.6	53	1.06	12.7	754	225	12006	48708	15412	1208.9
420	479	P3A	P3	peri	tierra	Invierno	0	0	0	7	9	24	37.5	0.58	-0.8	17.6	6.2	0.15	8.46	28	54	0.83	3	754	396	22743	35433	15412	1735.87
421	480	P3B	P3	peri	tierra	Invierno	0	0	0	7	9	24	37.5	0.5	-0.62	17.79	5.3	0.25	8.63	28.6	51.2	1.18	8.8	754	387	27909	24858	15412	1855.91
422	481	P3C	P3	peri	tierra	Invierno	0	0	0	7	9	24	37.5	0.51	-1.13	18.1	6	0.47	9.01	28.1	57.2	0.53	10.05	754	63	17874	45135	15412	1848.7
423	482	P4A	P4	peri	tierra	Invierno	0	0	0	7	9	24	37.5	0.36	-0.09	20.5	5.8	0.19	8.64	27.3	54.5	0.97	4.2	754	351	31176	11736	15412	502.09
424	483	P4B	P4	peri	tierra	Invierno	0	0	0	7	9	24	37.5	0.55	-0.58	19.13	5.9	0.22	8.72	26.3	61.7	0.33	20.6	754	486	28287	24957	15412	699.03
425	484	P4D	P4	peri	tierra	Invierno	0	0	0	7	9	24	37.5	0.58	-0.61	18.57	4.5	0.16	8.55	27.3	62	1.5	6.45	754	468	30447	30690	15412	434.68
426	485	P5B	P5	peri	tierra	Invierno	0	0	0	7	9	24	37.5	0.5	-0.28	18.87	5	0.17	8.23	29.5	50.2	0.76	24.95	754	378	35865	26388	15412	340.82
427	486	P5C	P5	peri	tierra	Invierno	0	0	0	7	9	24	37.5	0.4	-0.14	18.8	5.7	0.28	8.68	25.3	61.2	0.65	9.5	754	666	25614	33453	15412	186.03
428	487	P6A	P6	urbano	tierra	Invierno	0	0	0	7	9	24	37.5	0.28	0.12	18.71	5.1	0.15	8.2	31.8	41	1.08	1.25	1411	9774	34560	3591	15601	798.32
429	488	P6B	P6	urbano	tierra	Invierno	0	0	0	7	9	24	37.5	0.25	-0.04	18.41	4	0.19	8	31	42.7	0.07	0.75	830	10962	24804	1647	15601	830.98
430	489	P7A	P7	peri	tierra	Invierno	0	0	0	7	9	24	37.5	0.49	-0.45	18.08	3.8	0.24	8.15	24.3	65	0.7	4.5	416	2115	27279	21060	15412	159.01
431	490	P7B	P7	peri	tierra	Invierno	0	0	0	7	9	24	37.5	0.62	-0.63	17.85	5.2	0.16	8.18	23.5	67.5	0.67	8.7	416	3024	27639	18981	15412	181.23
432	491	P7C	P7	peri	tierra	Invierno	0	0	0	7	9	24	37.5	0.41	-0.2	17.53	6.1	0.18	8.32	23.3	67	0.79	12.85	416	8622	28557	7173	15412	252.09
433	492	P8A	P8	peri	tierra	Invierno	0	0	0	7	9	24	37.5	0.18	0.04	20.7	3.7	0.18	8.11	30	46.7	0.03	1.05	754	972	26406	17640	15412	863.2
434	493	P8B	P8	peri	tierra	Invierno	0	0	0	7	9	24	37.5	0.33	0.13	20.53	5.5	0.16	8	30	48.7	1.53	26.1	754	1116	24975	18486	15412	909.8
435	494	P8C	P8	peri	tierra	Invierno	0	0	0	7	9	24	37.5	0.4	-0.33	19.62	3.1	0.18	7.91	31.6	47.2	1.53	0.16	754	657	38502	10746	15412	617.44
436	495	PNI1	PNI1	selva_pris	pasarela	Invierno	0	0	0	7	9	24	37.5	0.6	-0.89	16.17	4.4	0.13	7.96	28.1	64.5	0.03	1.1	542	0	36	69489	14912	341.87
437	496	PNI2	PNI1	selva_pris	pasarela	Invierno	0	0	0	7	9	24	37.5	0.66	-0.98	16.2	4.1	0.14	7.8	27.6	65.5	0.03	19.1	542	0	72	69534	14912	299.13
438	497	PNI3	PNI1	selva_pris	pasarela	Invierno	0	0	0	7	9	24	37.5	0.69	-1.17	16.12	2.1	0.15	7.66	27.3	66.5	0.03	3.3	542	0	72	69426	14912	326.73
439	498	PNI4	PNI1	selva_pris	pasarela	Invierno	0	0	0	7	9	24	37.5	0.74	-1.07	16.2	2.3	0.14	7.52	27.1	65	0	2	542	0	126	69417	14912	314.37
440	499	PNI5	PNI2	selva_mod	asfalto	Invierno	0	1	0.14	7	9	24	37.5	0.24	-0.26	19.14	5.3	0.15	7.66	23.8	77	0.2	15.55	542	5229	13176	30861	14912	917.57
441	500	PNI6	PNI2	selva_mod	empedrado	Invierno	0	0	0	7	9	24	37.5	0.59	-0.53	17	1.5	0.15	7.45	26.6	68	0.03	0.85	542	207	8460	60138	14912	1037.69
442	501	PNI7	PNI2	selva_mod	asfalto	Invierno	0	0	0	7	9	24	37.5	0.25	-0.12	18.36	5.5	0.12	7.8	28.8	61.2	0.63	1	542	0	28413	26334	14912	819.04
443	502	PNI8	PNI2	selva_pris	tierra	Invierno	0	0	0	7	9	24	37.5	0.6	-0.7	16.53	4.6	0.15	8.17	29.2	54.5	0.07	1	542	18	5364	60516	14912	390.02
444	503	PNI9	PNI3	selva_pris	pasarela	Invierno	0	0	0	7	9	24	37.5	0.69	-0.87	16.31	3.5	0.15	7.8	29.6	56.7	0.03	4.3	542	0	324	69327	14912	467.41
445	504	PNI11	PNI3	selva_mod	asfalto	Invierno	0	0	0	7	9	24	37.5	0.27	-0.86	18.21	3.6	0.12	7.73	29.1	62.5	0.88	12.1	542	7308	26064	24363	14912	29.7
446	505	PNI12	PNI3	selva_mod	asfalto	Invierno	1	0	0	7	9	24	37.5	0.03	-0.33	18	6.5	0.1	8.15	28.6	58.2	0.5	1.7	542	7173	21627	30591	14912	12.37
447	506	PNI13	PNI3	selva_mod	asfalto	Invierno	0	0	0	7	9	24	37.5	0.35	-0.42	18.02	6.1	0.53	8.5	28.5	59.5	0.43	1.1	542	2979	18468	37314	14912	99.73
448	507	PNI14	PNI4	selva_pris	pasarela	Invierno	0	0	0	7	9	24	37.5	0.62	-0.92	16.43	4.8	0.28	8.02	30.8	52.7	0.43	0.115	542	0	2565	51525	14912	0
449	508	PNI15	PNI4	selva_pris	pasarela	Invierno	0	0	0	7	9	24	37.5	0.37	-0.5	17.01	5.6	0.3	8.08	29.1	58.7	1.85	1.6	542	0	6318	9207	14912	0
450	509	PNI16	PNI4	selva_pris	pasarela	Invierno	0	0	0	7	9	24	37.5	0.67	-0.88	16.57	4.5	0.27	7.97	29.5	60.2	0.03	12.7	542	0	1071	51120	14912	0
451	510	U1A	U1	urbano	empedrado	Primavera	0	1	0.86	7	10	22	79.2	0.28	-0.02	26.13	2.1	0.08	6.73	30.3	72	1.15	43.3	935	11088	25560	1962	19951	175.27
452	511	U1B	U1	urbano	empedrado	Primavera	0	1	4	7	10	22	79.2	0.29	-0.02	25.81	2.8	0.23	7.36	28.2	85	2.09	13.85	935	14670	22896	2277	19951	270.1
453	512	U1C	U1	urbano	empedrado	Primavera	0	1	2.71	7	10	22	79.2	0.44	-0.16	25.63	1.8	0.2	7.1	30.55	65.5	0.53	0.9	935	14715	12690	324	19951	21
454	513	U1D	U1	urbano	empedrado	Primavera	0	1	1.71	7	10	22	79.2	0.18	-0.07	26.06	2.2	0.26	7.14	30.5	65.5	1.5	1.91	967	15966	11871	261	19951	67.89
455	514	U2A	U2	urbano	asfalto	Primavera	0	1	0.29	7	10	22	79.2	0.24	-0.08	24.95	1.9	0.2	7.26	28.75	59	0.6	2.15	1455	7272	16515	9333	19951	53.67
456	515	U2B	U2	urbano	asfalto	Primavera	0	1	3.71	7	10	22	79.2	0.41	0.03	25.82	5	0.14	7.43	30.05	57.5	0.4	0.15	1455	16398	16407	3465	19951	0
457	516	U2C	U2	urbano	asfalto	Primavera	0	0	0	7	10	22	79.2	0.21	0.02	25.93	2.3	0.18	7.23	31.95	53	2.15	3.65	1455	17568	19386	4896	19951	44.3
458	517	U2D	U2	urbano	asfalto	Primavera	0	1	4.29	7	10	22	79.2	0.53	-0.2	25.6	4.1	0.16	7.53	33.05	49.5	0.53	1.15	1455	11646	20898	8010	19951	19.21
459	518	U3A	U3	urbano	asfalto	Primavera	0	0	0	7	10	22	79.2	0.43	-0.06	25.22	4.1	0.31	6.81	30.6	55.7	1.5	0.55	1106	11250	15543	18144	19951	180.23
460	519	U3B	U3	urbano	asfalto	Primavera	0	0	0	7	10	22	79.2	0.4	-0.09	25.09	4.4	0.15	7.66	30.35	56.2	0.06	2.8	2235	7938	20232	14301	19951	101.52
461	520	U3C	U3	urbano	asfalto	Primavera	0	1	0.14	7	10	22	79.2	0.46	-0.25	24.54	2.5	0.24	7.52	30.6	56.7	1.04	4.1	2235	9522	15345	19260	19951	190.55
462	521	U4A	U4	urbano	empedrado	Primavera	0	0	0	7	10	22	79.2	0.29	0.1	27.23	4.5	0.2	7.96	31.7	50.2	1	6.1	1191	17496	15651	585	19951	345.03
463	522	U4B	U4	urbano	asfalto	Primavera	0	1	1.86	7	10	22	79.2	0.49	-0.4	26.55	3.9	0.23	7.76	30.1	57.2	0.86	0.45	1191	12168	15480	8874	19951	124.21
464	523	U4C	U4	urbano	empedrado	Primavera	0	1	0.71	7	10	22	79.2	0.64	-0.59	26.58	1.5	0.35	7.68	30.7	54.2	1.65	4.9	1191	15588	13464	909	19951	223.41
465	524	U4D	U4	urbano	tierra	Primavera	0	1	2.71	7	10	22	79.2	0.48	-0.16	25.1	1.7	0.23	7.3	32	50.5	1.55	2.9	1191	13140	28359	4536	19951	294.48
466	525	U5A	U5	urbano	tierra	Primavera	0	1	1.88	8	10	22	79.2	0.42	-0.1	22.36	2.2	0.22	7.49	32	62.5	0.46	29.65	1027	4167	19503	36234	19933	64.63
467	526	U5B	U5	selva_mod	tierra	Primavera	0	0	0	8	10	22	79.2	0.66	-0.46	22.13	1.7	0.16	7.43	32.7	55	0.7	6.55	542	2664	21501	38745	19933	51.79
468	527	U5C	U5	urbano	tierra	Primavera	0	0	0	8	10	22	79.2	0.46	-0.29	23.18	1.8	0.3	7.71	33	55.2	1.04	0.5	1027	8469	21870	21672	19933	146.12
469	528	U5D	U5	urbano	tierra	Primavera	0	1	0.38	8	10	22	79.2	0.23	0.19	23.23	1.3	0.27	7.38	31.2	55.3	0.98	10.86	1027	10080	29385	9135	19933	79.89
470	529	U6A	U6	urbano	tierra	Primavera	0	1	1.88	8	10	22	79.2	0.57	-0.01	24.29	3.2	0.16	7.6	32.7	56	1.29	3.2	2235	1917	36135	19224	19933	110.32
471	530	U6B	U6	urbano	tierra	Primavera	0	0	0	8	10	22	79.2	0.56	-0.21	24.14	2.9	0.16	7.63	32	53	0.07	0.3	2235	4185	37575	20277	19933	147.59
472	531	U6C	U6	urbano	tierra	Primavera	0	0	0	8	10	22	79.2	0.37	0.05	26.3	4.4	0.2	8.09	30.7	54.5	0.1	4.9	2235	4518	43884	9801	19933	87
473	532	U6D	U6	urbano	tierra	Primavera	0	1	0.13	8	10	22	79.2	0.52	-0.3	25.63	1.8	0.21	7.58	32.2	54.2	0.47	2.65	2235	9576	31824	9783	19933	4.24
474	533	U7A	U7	peri	tierra	Primavera	0	1	0.38	8	10	22	79.2	0.28	0.19	23.98	4.9	0.18	8.04	35.7	52.5	0.33	11.95	416	4887	14787	29592	19933	626.01
475	534	U7B	U7	peri	tierra	Primavera	0	1	1.75	8	10	22	79.2	0.22	0.11	24.95	3.6	0.21	8.08	32.2	50.7	0.63	12.95	416	10323	16686	16173	19933	556.79
476	535	U7D	U7	peri	tierra	Primavera	0	0	0	8	10	22	79.2	0.42	0.05	25.22	4.1	0.15	7.9	27	76	0.98	1.75	416	14706	16443	8118	19933	482.5
477	536	U8A	U8	peri	tierra	Primavera	0	1	1.43	7	10	22	79.2	0.4	0.03	23.2	2.2	0.14	6.8	29.2	63	1.14	1.85	416	7533	29484	16911	20225	300.75
478	537	U8B	U8	peri	tierra	Primavera	0	1	2.29	7	10	22	79.2	0.73	-0.75	22.34	1.4	0.22	7.09	29.6	61.2	0.23	0.21	416	5094	22041	29043	20225	207.88
479	538	U8C	U8	peri	empedrado	Primavera	0	1	2	7	10	22	79.2	0.62	-0.37	22.81	1.9	0.25	6.91	28.7	63.5	0.1	1.35	416	4356	27945	26154	20225	305.87
480	539	U8D	U8	peri	tierra	Primavera	0	0	0	7	10	22	79.2	0.62	-0.32	22.33	2.4	0.18	6.91	28.8	62.2	0.3	0.8	416	927	17703	47079	20225	223.91
481	540	U9A	U9	urbano	tierra	Primavera	0	0	0	10	10	39	96.2	0.51	-0.14	23.97	3.6	0.21	7.9	24.6	79.5	1.85	0.48	2235	3852	25362	28683	20163	111.01
482	541	U9C	U9	urbano	tierra	Primavera	0	1	0.8	10	10	39	96.2	0.45	-0.01	24.6	3.3	0.38	7.93	33	67	0.6	2.65	2235	1071	42705	18090	20163	73.06
483	542	U9D	U9	urbano	tierra	Primavera	0	1	0.4	10	10	39	96.2	0.65	-0.45	24.65	5.4	0.22	7.96	29.8	76	0.33	23.25	2235	3780	34938	15678	15601	69
484	543	P1A	P1	peri	tierra	Primavera	0	0	0	8	10	22	79.2	0.29	-0.05	24.07	5.4	0.21	8.38	31.8	71.5	0.92	94.1	754	864	30150	26172	20422	709.24
485	544	P1B	P1	peri	tierra	Primavera	0	0	0	8	10	22	79.2	0.54	-0.2	24.08	4.1	0.07	7.67	31.8	59.7	0.3	8.45	754	738	41328	17676	20422	819.98
486	545	P1C	P1	peri	tierra	Primavera	0	0	0	8	10	22	79.2	0.67	-0.52	23.73	1.7	0.28	7.12	30.3	68.5	0.06	1.15	754	1404	16632	39834	20422	632.88
487	546	P2A	P2	peri	tierra	Primavera	0	1	2	8	10	22	79.2	0.42	-0.13	24.21	5.3	0.07	7.38	29.2	67.5	0.6	13.95	754	405	28863	32805	20422	1297.62
488	547	P2C	P2	peri	tierra	Primavera	0	0	0	8	10	22	79.2	0.65	-0.38	22.59	4.2	0.23	7.9	30.3	61.2	0.79	13.65	754	225	11646	44586	20422	1163.38
489	548	P2D	P2	peri	tierra	Primavera	0	0	0	8	10	22	79.2	0.41	0	23.89	4.7	0.3	8.43	30.1	65	0.64	6.3	754	225	12006	48708	20422	1208.9
490	549	P3A	P3	peri	tierra	Primavera	1	0	0	8	10	22	79.2	0.72	-0.93	23.44	3.6	0.15	7.58	26.8	72	0.1	0.65	754	396	22743	35433	20422	1735.87
491	550	P3B	P3	peri	tierra	Primavera	0	0	0	8	10	22	79.2	0.6	-0.49	23.95	3.1	0.14	7.29	28.6	68	1.08	28.9	754	387	27909	24858	20422	1855.91
492	551	P4A	P4	peri	tierra	Primavera	0	0	0	8	10	22	79.2	0.51	-0.27	25.37	3.7	0.28	7.45	28.8	66	1.23	1.7	754	351	31176	11736	20422	502.09
493	552	P4B	P4	peri	tierra	Primavera	0	0	0	8	10	22	79.2	0.58	-0.34	24.36	5.9	0.2	7.65	29.2	73	0.47	50.25	754	486	28287	24957	20422	699.03
494	553	P4C	P4	peri	tierra	Primavera	0	0	0	8	10	22	79.2	0.5	-0.09	25.38	2.1	0.16	7.2	29.2	64	1	0.2	754	495	35298	9630	20422	531.06
495	554	P4D	P4	peri	tierra	Primavera	0	0	0	8	10	22	79.2	0.67	-0.57	23.76	5.5	0.15	7.64	27.7	67	1.5	3.15	754	468	30447	30690	20422	434.68
496	555	P5D	P5	peri	tierra	Primavera	0	0	0	8	10	22	79.2	0.64	-0.56	23.44	5.1	0.12	7.59	28.3	72.5	1.45	1.6	754	432	24192	34299	20422	272.82
497	556	P6A	P6	urbano	tierra	Primavera	0	0	0	7	10	22	79.2	0.25	0.23	24.49	2.8	0.23	7.64	35.2	51.7	0.96	1.15	1411	9774	34560	3591	20225	798.32
498	557	P6B	P6	urbano	tierra	Primavera	0	1	1	7	10	22	79.2	0.26	0.18	24.67	5.6	0.14	7.53	32.5	56.5	1.17	1.7	830	10962	24804	1647	20225	830.98
499	558	P7C	P7	peri	tierra	Primavera	0	0	0	7	10	22	79.2	0.36	0	23.78	4.6	0.12	6.83	27	68	1.23	13.3	416	8622	28557	7173	20225	252.09
500	559	P8A	P8	peri	tierra	Primavera	0	1	3	8	10	22	79.2	0.19	0.15	25.71	4.4	0.31	8.17	30.2	64.5	0.79	0.35	754	972	26406	17640	20422	863.2
501	560	P8B	P8	peri	tierra	Primavera	0	0	0	8	10	22	79.2	0.48	0.13	25.52	4.1	0.22	8.06	31.6	52.1	1.3	8.15	754	1116	24975	18486	20422	909.8
502	561	P8C	P8	peri	tierra	Primavera	0	0	0	8	10	22	79.2	0.54	-0.23	25.08	2.6	0.28	7.76	30.8	60.5	1.83	0.16	754	657	38502	10746	20422	617.44
503	562	PNI1	PNI1	selva_pris	pasarela	Primavera	0	0	0	8	10	39	96.2	0.73	-0.93	21.61	2.1	0.2	7.6	28.6	91.5	0.03	0.85	542	0	36	69489	20866	341.87
504	563	PNI2	PNI1	selva_pris	pasarela	Primavera	0	0	0	8	10	39	96.2	0.73	-1.03	21.8	2.4	0.18	7.64	28.3	90.5	0.03	1.65	542	0	72	69534	20866	299.13
505	564	PNI3	PNI1	selva_pris	pasarela	Primavera	0	0	0	8	10	39	96.2	0.74	-1.11	21.71	1.8	0.23	7.83	27.2	80.5	0.1	1.7	542	0	72	69426	20866	326.73
506	565	PNI4	PNI1	selva_pris	pasarela	Primavera	0	0	0	8	10	39	96.2	0.78	-1.03	21.79	1.7	0.21	7.52	27	76.5	0.13	11.3	542	0	126	69417	20866	314.37
507	566	PNI5	PNI2	selva_mod	asfalto	Primavera	0	1	2.13	8	10	39	96.2	0.29	-0.12	25.24	2.6	0.22	7.73	29.3	65.5	0.93	9.1	542	5229	13176	30861	20866	917.57
508	567	PNI6	PNI2	selva_mod	empedrado	Primavera	0	0	0	8	10	39	96.2	0.53	-0.25	22.73	1.5	0.4	8.05	25.8	79	0.23	0.41	542	207	8460	60138	20866	1037.69
509	568	PNI7	PNI2	selva_mod	asfalto	Primavera	0	0	0	8	10	39	96.2	0.35	-0.07	24.41	2.4	0.2	7.43	26.3	75	0.65	1.8	542	0	28413	26334	20866	819.04
510	569	PNI8	PNI2	selva_pris	tierra	Primavera	0	0	0	8	10	39	96.2	0.7	-0.89	22.12	1.9	0.22	7.71	25.6	78.5	0.23	0.4	542	18	5364	60516	20866	390.02
511	570	PNI9	PNI3	selva_pris	pasarela	Primavera	0	0	0	8	10	39	96.2	0.76	-0.94	21.51	2.2	0.26	7.39	25.7	79	0.83	13	542	0	324	69327	20866	467.41
512	571	PNI10	PNI5	selva_pris	pasarela	Primavera	0	0	0	8	10	39	96.2	0.67	-0.63	21.52	2.7	0.2	7.42	25.1	82.5	0.03	0.05	542	0	3564	49086	20866	0
513	572	PNI11	PNI3	selva_mod	asfalto	Primavera	1	0	0	8	10	39	96.2	0.33	-0.01	24.43	1.5	0.22	7.57	24.1	85.5	0.93	30.51	542	7308	26064	24363	20866	29.7
514	573	PNI12	PNI3	selva_mod	asfalto	Primavera	0	0	0	8	10	39	96.2	0.14	0.06	24.15	4.8	0.15	8.12	24.3	86	0.98	0.45	542	7173	21627	30591	20866	12.37
515	574	PNI14	PNI4	selva_pris	pasarela	Primavera	0	0	0	8	10	39	96.2	0.7	-0.75	21.01	3.6	0.29	7.87	25.1	91.5	0.73	0.165	542	0	2565	51525	20866	0
516	575	PNI15	PNI4	selva_pris	pasarela	Primavera	0	0	0	8	10	39	96.2	0.48	-0.48	20.92	3.8	0.36	7.59	25.2	91.5	2.18	19.68	542	0	6318	9207	20866	0
517	576	PNI16	PNI4	selva_pris	pasarela	Primavera	0	0	0	8	10	39	96.2	0.73	-0.91	21.19	3.7	0.37	7.71	24.3	86.5	0.27	2.1	542	0	1071	51120	20866	0
518	577	U1A	U1	urbano	empedrado	Primavera	0	1	1.43	7	11	49	153.4	0.28	-0.02	26.13	4.9	0.16	7.12	25.5	73.5	0.8	41.75	935	11088	25560	1962	20725	175.27
519	578	U1B	U1	urbano	empedrado	Primavera	0	1	1.43	7	11	49	153.4	0.29	-0.02	25.81	2.9	0.26	6.89	24.8	75.5	1.18	0.7	935	14670	22896	2277	20725	270.1
520	579	U1C	U1	urbano	empedrado	Primavera	1	1	1.86	7	11	49	153.4	0.44	-0.16	25.63	2	0.22	6.85	26.1	71.5	0.16	0.11	935	14715	12690	324	20725	21
521	580	U1D	U1	urbano	empedrado	Primavera	0	1	22.57	7	11	49	153.4	0.18	-0.07	26.06	2	0.39	7.01	26.6	71	0.68	2.75	967	15966	11871	261	20725	67.89
522	581	U2A	U2	urbano	asfalto	Primavera	1	1	4	7	11	49	153.4	0.24	-0.08	24.95	3.1	0.22	6.89	27.6	68	0.6	2.2	1455	7272	16515	9333	20725	53.67
523	582	U2B	U2	urbano	asfalto	Primavera	0	1	4.5	4	11	49	153.4	0.41	0.03	25.82	4.6	0.14	6.85	27.5	67.5	0.43	0.07	1455	16398	16407	3465	20561	0
524	583	U2C	U2	urbano	asfalto	Primavera	0	1	0.86	7	11	49	153.4	0.21	0.02	25.93	3.7	0.28	7.75	28.2	68	1.48	3.65	1455	17568	19386	4896	20725	44.3
525	584	U2D	U2	urbano	asfalto	Primavera	0	1	3.14	7	11	49	153.4	0.53	-0.2	25.6	3.1	0.19	7.62	28.7	68	1.65	0.6	1455	11646	20898	8010	20725	19.21
526	585	U3A	U3	urbano	asfalto	Primavera	0	1	4.57	7	11	49	153.4	0.43	-0.06	25.22	2.5	0.24	7.4	28.6	68.5	0.27	0.05	1106	11250	15543	18144	20725	180.23
527	586	U3B	U3	urbano	asfalto	Primavera	0	1	3.14	7	11	49	153.4	0.4	-0.09	25.09	1.5	0.21	7.55	28.1	69.5	0.03	1.2	2235	7938	20232	14301	20725	101.52
528	587	U3C	U3	urbano	asfalto	Primavera	0	1	3.43	7	11	49	153.4	0.46	-0.25	24.54	3.7	0.28	7.48	28.2	68	1.07	1.03	2235	9522	15345	19260	20725	190.55
529	588	U4A	U4	urbano	empedrado	Primavera	0	1	2.57	7	11	49	153.4	0.29	0.1	27.23	6.8	0.13	7.43	27.1	76	0.4	2.3	1191	17496	15651	585	20725	345.03
530	589	U4B	U4	urbano	asfalto	Primavera	1	1	3.57	7	11	49	153.4	0.49	-0.4	26.55	3.5	0.3	7.64	27.7	72	0.43	0.01	1191	12168	15480	8874	19162	124.21
531	590	U4C	U4	urbano	empedrado	Primavera	0	1	1.71	7	11	49	153.4	0.64	-0.59	26.58	2.4	0.29	7.35	27.3	71.5	0.89	0.3	1191	15588	13464	909	20725	223.41
532	591	U4D	U4	urbano	tierra	Primavera	0	1	5	7	11	49	153.4	0.48	-0.16	25.1	2.5	0.25	7.68	27	82	1.13	0.46	1191	13140	28359	4536	20725	294.48
533	592	U5A	U5	urbano	tierra	Primavera	1	1	1.33	9	11	54	135.4	0.42	-0.1	22.36	3.9	0.22	7.82	30.3	69.5	0.4	1.9	1027	4167	19503	36234	14587	64.63
534	593	U5B	U5	selva_mod	tierra	Primavera	1	1	2.22	9	11	54	135.4	0.66	-0.46	22.13	1.7	0.19	7.47	30.6	62.7	0	1.8	542	2664	21501	38745	20175	51.79
535	594	U5D	U5	urbano	tierra	Primavera	0	1	2.22	9	11	54	135.4	0.23	0.19	23.23	1.7	0.16	7.5	30.1	69.5	0.73	0.11	1027	10080	29385	9135	20671	79.89
536	595	U6A	U6	urbano	tierra	Primavera	0	1	1.56	9	11	54	135.4	0.57	-0.01	24.29	1.4	0.21	7.13	29.6	63	0.68	0.5	2235	1917	36135	19224	20671	110.32
537	596	U6B	U6	urbano	tierra	Primavera	0	1	1.33	9	11	54	135.4	0.56	-0.21	24.14	2.1	0.16	7.15	29.6	69	0.57	1.1	2235	4185	37575	20277	20671	147.59
538	597	U6C	U6	urbano	tierra	Primavera	0	1	0.78	9	11	54	135.4	0.37	0.05	26.3	4.1	0.18	6.94	28.1	64	0.92	1.15	2235	4518	43884	9801	20671	87
539	598	U6D	U6	urbano	tierra	Primavera	0	0	0	9	11	54	135.4	0.52	-0.3	25.63	1.9	0.22	7.05	29.1	66	0	0.3	2235	9576	31824	9783	20671	4.24
540	599	U7A	U7	peri	tierra	Primavera	0	1	0.33	9	11	54	135.4	0.28	0.19	23.98	5.5	0.17	7.4	29.6	69.5	0.62	50.75	416	4887	14787	29592	20671	626.01
541	600	U7C	U7	peri	tierra	Primavera	0	1	0.22	9	11	54	135.4	0.4	-0.08	25.08	1.9	0.17	7.69	30.2	67	0.57	0.2	416	14958	16506	6588	20671	502.1
542	601	U7D	U7	peri	tierra	Primavera	0	1	1.89	9	11	54	135.4	0.42	0.05	25.22	2.8	0.2	7.24	30.3	64.5	0.73	0.75	416	14706	16443	8118	20671	482.5
543	602	U8A	U8	peri	tierra	Primavera	0	0	0	6	11	54	135.4	0.4	0.03	23.2	2	0.11	7.16	25.2	77.5	1.1	51.85	416	7533	29484	16911	20528	300.75
544	603	U8B	U8	peri	tierra	Primavera	0	1	3	6	11	54	135.4	0.73	-0.75	22.34	1.3	0.21	6.87	25.1	79	0.13	0.11	416	5094	22041	29043	20528	207.88
545	604	U8C	U8	peri	empedrado	Primavera	0	1	5.17	6	11	54	135.4	0.62	-0.37	22.81	1.4	0.24	6.97	35.8	75.5	0.83	3.25	416	4356	27945	26154	20528	305.87
546	605	U8D	U8	peri	tierra	Primavera	0	1	1.33	6	11	54	135.4	0.62	-0.32	22.33	1.3	0.17	6.93	28	72	0.43	0.06	416	927	17703	47079	20528	223.91
547	606	U9A	U9	urbano	tierra	Primavera	1	1	1.78	9	11	54	135.4	0.51	-0.14	23.97	4.4	0.21	7.09	30.1	60	0.52	0.95	2235	3852	25362	28683	13922	111.01
548	607	U9B	U9	urbano	tierra	Primavera	0	1	1.33	9	11	54	135.4	0.47	-0.22	24.26	3.5	0.15	7.88	30	75.5	0.4	9.6	2235	1341	30213	25632	15601	69.07
549	608	U9C	U9	urbano	tierra	Primavera	0	1	0.56	9	11	54	135.4	0.45	-0.01	24.6	1.3	0.28	6.75	30.5	67.5	0.17	2	2235	1071	42705	18090	20671	73.06
550	609	U9D	U9	urbano	tierra	Primavera	0	1	0.89	9	11	54	135.4	0.65	-0.45	24.65	3.4	0.16	7.17	30.6	60.7	0.4	1.75	2235	3780	34938	15678	20163	69
551	610	P1A	P1	peri	tierra	Primavera	1	1	0.11	9	11	54	135.4	0.29	-0.05	24.07	3.5	0.16	7.69	32	58.7	0.4	5	754	864	30150	26172	20671	709.24
552	611	P1B	P1	peri	tierra	Primavera	0	0	0	9	11	54	135.4	0.54	-0.2	24.08	2.9	0.14	7.63	32.2	60	0.8	14.6	754	738	41328	17676	20671	819.98
553	612	P1C	P1	peri	tierra	Primavera	1	0	0	9	11	54	135.4	0.67	-0.52	23.73	2.4	0.14	7.48	31.5	66	0.07	1.4	754	1404	16632	39834	20671	632.88
554	613	P1D	P1	peri	tierra	Primavera	0	1	1.78	9	11	54	135.4	0.32	0.21	25.65	4.6	0.1	7.81	33.7	58.2	0.94	0.75	754	333	20196	17685	20671	698.23
555	614	P2A	P2	peri	tierra	Primavera	0	0	0	9	11	54	135.4	0.42	-0.13	24.21	4	0.17	7.88	30.2	64	1.08	12.75	754	405	28863	32805	20671	1297.62
556	615	P2B	P2	peri	tierra	Primavera	0	0	0	9	11	54	135.4	0.64	-0.37	23.86	1.7	0.28	7.44	31.7	58.7	1.18	3.95	754	522	30447	28908	20671	1183.25
557	616	P2C	P2	peri	tierra	Primavera	0	1	0.11	9	11	54	135.4	0.65	-0.38	22.59	4.2	0.16	7.89	31.6	64	1.59	11.6	754	225	11646	44586	20671	1163.38
558	617	P2D	P2	peri	tierra	Primavera	0	1	1.78	9	11	54	135.4	0.41	0	23.89	1.6	0.16	7.5	32.7	59.2	0.63	1	754	225	12006	48708	20671	1208.9
559	618	P3A	P3	peri	tierra	Primavera	1	1	1.11	9	11	54	135.4	0.72	-0.93	23.44	0.6	0.21	7.04	29.7	65.5	0.66	0.75	754	396	22743	35433	20671	1735.87
560	619	P3B	P3	peri	tierra	Primavera	1	0	0	9	11	54	135.4	0.6	-0.49	23.95	3.6	0.2	7.79	30.3	61.7	1.55	4.6	754	387	27909	24858	20671	1855.91
561	620	P3C	P3	peri	tierra	Primavera	0	0	0	9	11	54	135.4	0.58	-0.48	23.67	2.1	0.25	7.47	29.6	68.5	1.36	26.2	754	63	17874	45135	20671	1848.7
562	621	P4A	P4	peri	tierra	Primavera	1	1	0.44	9	11	54	135.4	0.51	-0.27	25.37	5	0.16	7.95	29	66	2.3	2.45	754	351	31176	11736	20671	502.09
563	622	P4B	P4	peri	tierra	Primavera	0	1	1	9	11	54	135.4	0.58	-0.34	24.36	1.2	0.18	7.56	28.5	70.5	0.07	15.4	754	486	28287	24957	20671	699.03
564	623	P4C	P4	peri	tierra	Primavera	1	1	0.67	9	11	54	135.4	0.5	-0.09	25.38	3.1	0.16	7.78	29.7	61.7	0.4	0.06	754	495	35298	9630	20671	531.06
565	624	P4D	P4	peri	tierra	Primavera	1	0	0	9	11	54	135.4	0.67	-0.57	23.76	2.3	0.16	7.77	29.2	67	1.88	16.2	754	468	30447	30690	20671	434.68
566	625	P5A	P5	peri	tierra	Primavera	0	0	0	9	11	54	135.4	0.64	-0.59	24.79	1.1	0.16	6.91	24.5	78.5	2.33	1.3	754	675	38205	16704	20671	30
567	626	P5B	P5	peri	tierra	Primavera	1	1	1.67	9	11	54	135.4	0.48	-0.12	24.46	3.7	0.1	7.62	31.1	60.5	2.33	2.75	754	378	35865	26388	20671	340.82
568	627	P5C	P5	peri	tierra	Primavera	0	0	0	9	11	54	135.4	0.56	-0.16	23.86	3.3	0.16	7.45	26.8	72	1.38	26.7	754	666	25614	33453	20671	186.03
569	628	P5D	P5	peri	tierra	Primavera	1	0	0	9	11	54	135.4	0.64	-0.56	23.44	1	0.17	7.45	28.6	73.5	0.78	1.6	754	432	24192	34299	20671	272.82
570	629	P6A	P6	urbano	tierra	Primavera	1	1	3.5	6	11	54	135.4	0.25	0.23	24.49	1.9	0.22	7.22	30.2	66	0.93	2.55	1411	9774	34560	3591	20528	798.32
571	630	P6B	P6	urbano	tierra	Primavera	0	1	1.67	6	11	54	135.4	0.26	0.18	24.67	1.4	0.15	7.18	31	62	1.68	0.45	830	10962	24804	1647	20528	830.98
572	631	P6C	P6	urbano	empedrado	Primavera	0	1	0.17	6	11	54	135.4	0.29	-0.02	26.13	2.2	0.12	6.74	29	64.5	2.53	0.8	830	14076	11106	234	20528	743.2
573	632	P6D	P6	urbano	empedrado	Primavera	1	1	2.83	6	11	54	135.4	0.39	0.06	25.52	3.2	0.14	7.21	28.8	74	2.3	54.4	830	9873	24624	1224	20528	823.88
574	633	P7A	P7	peri	tierra	Primavera	0	1	0.5	6	11	54	135.4	0.52	-0.22	23.77	3.3	0.15	7.31	28.2	74	1.01	30.15	416	2115	27279	21060	20528	159.01
575	634	P7B	P7	peri	tierra	Primavera	0	1	0.67	6	11	54	135.4	0.65	-0.51	23.76	1.9	0.15	7.39	28.6	71	1.18	24.8	416	3024	27639	18981	20528	181.23
576	635	P7C	P7	peri	tierra	Primavera	0	1	6.83	6	11	54	135.4	0.36	0	23.78	2.9	0.13	7	25.7	84	1.07	36.25	416	8622	28557	7173	20528	252.09
577	636	P8A	P8	peri	tierra	Primavera	0	0	0	9	11	54	135.4	0.19	0.15	25.71	5.4	0.1	7.84	32.5	55.7	1.05	0.05	754	972	26406	17640	20671	863.2
578	637	P8B	P8	peri	tierra	Primavera	0	1	2	9	11	54	135.4	0.48	0.13	25.52	3.9	0.16	7.73	33	59.5	0.83	3	754	1116	24975	18486	20671	909.8
579	638	P8C	P8	peri	tierra	Primavera	0	1	0.11	9	11	54	135.4	0.54	-0.23	25.08	1.5	0.12	7.48	32.7	54.2	1.28	0.16	754	657	38502	10746	20671	617.44
580	639	P8D	P8	peri	tierra	Primavera	1	1	0.22	9	11	54	135.4	0.57	-0.17	25.1	3.6	0.11	7.71	31.8	57	1.68	15.9	754	423	35082	23643	20671	327.69
581	640	PNI1	PNI1	selva_pris	pasarela	Primavera	0	0	0	9	11	60	110.4	0.73	-0.93	21.61	0.4	0.19	7.25	29.8	78.5	0.23	0.6	542	0	36	69489	20362	341.87
582	641	PNI2	PNI1	selva_pris	pasarela	Primavera	0	0	0	9	11	60	110.4	0.73	-1.03	21.8	1.3	0.18	7.34	30.1	77	0.03	0.4	542	0	72	69534	20362	299.13
583	642	PNI3	PNI1	selva_pris	pasarela	Primavera	0	0	0	9	11	60	110.4	0.74	-1.11	21.71	0.5	0.16	7.41	30.1	76.5	0.03	0.75	542	0	72	69426	20362	326.73
584	643	PNI4	PNI1	selva_pris	pasarela	Primavera	0	0	0	9	11	60	110.4	0.78	-1.03	21.79	1.4	0.21	7.42	30	69	0	0.25	542	0	126	69417	20362	314.37
585	644	PNI5	PNI2	selva_mod	asfalto	Primavera	1	1	3.56	9	11	60	110.4	0.29	-0.12	25.24	0.5	0.19	7.07	30.2	52.7	0.87	2.3	542	5229	13176	30861	20362	917.57
586	645	PNI6	PNI2	selva_mod	empedrado	Primavera	1	0	0	9	11	60	110.4	0.53	-0.25	22.73	1.6	0.28	7.45	30	70	0	3.86	542	207	8460	60138	20362	1037.69
587	646	PNI7	PNI2	selva_mod	asfalto	Primavera	0	0	0	9	11	60	110.4	0.35	-0.07	24.41	3.6	0.21	7.62	29.8	65	2.18	4.15	542	0	28413	26334	20362	819.04
588	647	PNI8	PNI2	selva_pris	tierra	Primavera	1	0	0	9	11	60	110.4	0.7	-0.89	22.12	1.3	0.25	7.21	31.8	62.5	0.33	0.75	542	18	5364	60516	20362	390.02
589	648	PNI9	PNI3	selva_pris	pasarela	Primavera	0	0	0	9	11	60	110.4	0.76	-0.94	21.51	1.4	0.16	7.44	31.6	70.5	0	4.75	542	0	324	69327	20362	467.41
590	649	PNI10	PNI5	selva_pris	pasarela	Primavera	0	0	0	9	11	60	110.4	0.67	-0.63	21.52	0.9	0.19	6.84	31.5	67	0.52	1.05	542	0	3564	49086	20362	0
591	650	PNI11	PNI3	selva_mod	asfalto	Primavera	0	0	0	9	11	60	110.4	0.33	-0.01	24.43	3	0.11	7.4	31.7	61.2	0.4	5.95	542	7308	26064	24363	20362	29.7
592	651	PNI12	PNI3	selva_mod	asfalto	Primavera	1	0	0	9	11	60	110.4	0.14	0.06	24.15	0.9	0.18	7.45	32.5	58.5	1.14	8.3	542	7173	21627	30591	20362	12.37
593	652	PNI13	PNI3	selva_mod	asfalto	Primavera	0	0	0	9	11	60	110.4	0.48	-0.27	24.15	4	0.1	7.31	31.2	63.2	0.67	3.1	542	2979	18468	37314	20362	99.73
594	653	PNI14	PNI4	selva_pris	pasarela	Primavera	0	0	0	9	11	60	110.4	0.7	-0.75	21.01	1.5	0.25	7.42	33	61.2	0.5	0.69	542	0	2565	51525	20362	0
595	654	PNI15	PNI4	selva_pris	pasarela	Primavera	0	0	0	7	11	60	110.4	0.48	-0.48	20.92	3.9	0.17	7.25	31	67	2.3	3.65	542	0	6318	9207	20187	0
596	655	PNI16	PNI4	selva_pris	pasarela	Primavera	1	0	0	9	11	60	110.4	0.73	-0.91	21.19	1.4	0.14	7.15	30.8	68.5	0.37	2.2	542	0	1071	51120	20361	0
597	656	U1A	U1	urbano	empedrado	Primavera	0	1	0.571428571	7	12	97	219	0.28	-0.02	26.13	5.5	0.02	7.01	25.1	85	0.13	3.72	935	11088	25560	1962	19937	175.27
598	657	U1B	U1	urbano	empedrado	Primavera	0	1	0.857142857	7	12	97	219	0.29	-0.02	25.81	2.1	0.19	6.54	25.1	81.5	0.33	0.35	935	14670	22896	2277	19937	270.1
599	658	U1C	U1	urbano	empedrado	Primavera	0	1	11	8	12	96	220	0.44	-0.16	25.63	0.6	0.65	6.35	25.8	83.5	0.3	0.1	935	14715	12690	324	19911	21
600	659	U1D	U1	urbano	empedrado	Primavera	0	1	12625	8	12	96	220	0.18	-0.07	26.06	0.5	0.26	7.01	26	87.5	0.5	2.75	967	15966	11871	261	19911	67.89
601	660	U2A	U2	urbano	asfalto	Primavera	0	1	0.875	8	12	96	220	0.24	-0.08	24.95	2.4	0.21	7.69	26.7	81	0.2	3.1	1455	7272	16515	9333	19911	53.67
602	661	U2B	U2	urbano	asfalto	Primavera	0	1	0.125	8	12	96	220	0.41	0.03	25.82	4.5	0.16	8.11	26.6	80.5	0.73	2	1455	16398	16407	3465	19911	0
603	662	U2C	U2	urbano	asfalto	Primavera	0	1	3125	8	12	96	220	0.21	0.02	25.93	0.9	0.22	7.6	26.7	79.5	0.71	0.75	1455	17568	19386	4896	19911	44.3
604	663	U2D	U2	urbano	asfalto	Primavera	0	1	0.75	8	12	96	220	0.53	-0.2	25.6	0.8	0.39	5.36	27.2	80.5	0.17	1.7	1455	11646	20898	8010	19911	19.21
605	664	U3A	U3	urbano	asfalto	Primavera	0	1	0.625	8	12	96	220	0.43	-0.06	25.22	0.9	0.21	6.66	26.7	78	0.03	0.1	1106	11250	15543	18144	19911	180.23
606	665	U3B	U3	urbano	asfalto	Primavera	0	0	0	8	12	96	220	0.4	-0.09	25.09	1.7	0.18	7.58	26.8	80	0.06	1.05	2235	7938	20232	14301	19911	101.52
607	666	U3C	U3	urbano	asfalto	Primavera	0	0	0	8	12	96	220	0.46	-0.25	24.54	1.2	0.15	7.13	26.7	79.5	0.06	2.55	2235	9522	15345	19260	19911	190.55
608	667	U4B	U4	urbano	asfalto	Primavera	0	1	2375	8	12	96	220	0.49	-0.4	26.55	0.7	0.19	7.03	26.8	79.5	0.03	0.35	1191	12168	15480	8874	19911	124.21
609	668	U4C	U4	urbano	empedrado	Primavera	1	1	0.25	8	12	96	220	0.64	-0.59	26.58	1.4	0.09	7.36	26.3	79.5	1.33	0.11	1191	15588	13464	909	19162	223.41
610	669	U4D	U4	urbano	tierra	Primavera	0	1	1111111111	9	12	96.5	220.5	0.48	-0.16	25.1	1	0.19	7.71	31.7	57.5	0	0.65	1191	13140	28359	4536	19721	294.48
611	670	U5A	U5	urbano	tierra	Primavera	1	1	0.1	10	12	96.5	220.5	0.42	-0.1	22.36	2.5	0.24	7.92	29.7	80	0.03	1.2	1027	4167	19503	36234	20673	64.63
612	671	U5B	U5	selva_mod	tierra	Primavera	1	1	1.7	10	12	96.5	220.5	0.66	-0.46	22.13	1.2	0.16	7.43	29.6	84	0	0.04	542	2664	21501	38745	19801	51.79
613	672	U5C	U5	urbano	tierra	Primavera	0	0	0	10	12	96.5	220.5	0.46	-0.29	23.18	0.7	0.27	7.53	30.6	79.5	0.03	4.2	1027	8469	21870	21672	19801	146.12
614	673	U5D	U5	urbano	tierra	Primavera	0	1	0.8	10	12	96.5	220.5	0.23	0.19	23.23	0.7	0.15	7.39	29.1	78	0.52	0.1	1027	10080	29385	9135	19801	79.89
615	674	U6A	U6	urbano	tierra	Primavera	1	1	1142857143	7	12	97	219	0.57	-0.01	24.29	2.3	0.15	7.42	24.2	88.5	0.3	0.2	2235	1917	36135	19224	19937	110.32
616	675	U6B	U6	urbano	tierra	Primavera	0	0	0	7	12	97	219	0.56	-0.21	24.14	3.2	0.13	7.57	25.1	84	0.26	0.25	2235	4185	37575	20277	19937	147.59
617	676	U6C	U6	urbano	tierra	Primavera	0	0	0	7	12	97	219	0.37	0.05	26.3	3.2	0.09	7.5	24	86	0.03	0.3	2235	4518	43884	9801	19937	87
618	677	U6D	U6	urbano	tierra	Primavera	0	1	1285714286	7	12	97	219	0.52	-0.3	25.63	1.7	0.14	7.19	24.1	87.5	0	0.02	2235	9576	31824	9783	19937	4.24
619	678	U7A	U7	peri	tierra	Primavera	0	1	2571428571	7	12	97	219	0.28	0.19	23.98	5.2	0.09	7.89	24.6	85.5	0.13	9.65	416	4887	14787	29592	19937	626.01
620	679	U7B	U7	peri	tierra	Primavera	0	1	0.285714286	7	12	97	219	0.22	0.11	24.95	4.4	0.15	7.54	25	83	0.17	1.75	416	10323	16686	16173	19937	556.79
621	680	U7C	U7	peri	tierra	Primavera	0	1	1142857143	7	12	97	219	0.4	-0.08	25.08	2.8	0.09	7.46	25	81.5	0.06	0.03	416	14958	16506	6588	19937	502.1
622	681	U7D	U7	peri	tierra	Primavera	0	0	0	7	12	97	219	0.42	0.05	25.22	1.7	0.18	7.46	24.7	87	0	0.16	416	14706	16443	8118	19937	482.5
623	682	U8A	U8	peri	tierra	Primavera	0	1	1285714286	7	12	96	220	0.4	0.03	23.2	1.2	0.13	7.53	25.3	89	0.5	1.75	416	7533	29484	16911	20025	300.75
624	683	U8B	U8	peri	tierra	Primavera	0	1	1142857143	7	12	96	220	0.73	-0.75	22.34	0.4	0.3	7.45	26	89.5	0.03	0.06	416	5094	22041	29043	20025	207.88
625	684	U8C	U8	peri	empedrado	Primavera	0	1	0.714285714	7	12	96	220	0.62	-0.37	22.81	0.9	0.24	7.51	25.5	88	0.03	0.4	416	4356	27945	26154	20025	305.87
626	685	U8D	U8	peri	tierra	Primavera	0	0	0	7	12	96	220	0.62	-0.32	22.33	1	0.14	7.27	25.5	85	0.33	0.35	416	927	17703	47079	20025	223.91
627	686	U9A	U9	urbano	tierra	Primavera	0	1	0.714285714	7	12	97	219	0.51	-0.14	23.97	2.3	0.12	7.69	24.8	85.5	0.03	0.06	2235	3852	25362	28683	19937	111.01
628	687	U9B	U9	urbano	tierra	Primavera	1	1	0.714285714	7	12	97	219	0.47	-0.22	24.26	3.5	0.16	7.83	24.8	84	0.47	3.7	2235	1341	30213	25632	20671	69.07
629	688	U9C	U9	urbano	tierra	Primavera	0	1	1142857143	7	12	97	219	0.45	-0.01	24.6	0.9	0.22	7.47	24.5	87	0.06	1.13	2235	1071	42705	18090	19937	73.06
630	689	U9D	U9	urbano	tierra	Primavera	0	1	0.142857143	7	12	97	219	0.65	-0.45	24.65	3.6	0.27	7.73	24.5	85.5	0.06	0.75	2235	3780	34938	15678	20672	69
631	690	P1A	P1	peri	tierra	Primavera	1	0	0	8	12	96.5	220.5	0.29	-0.05	24.07	2.9	0.15	7.79	32.5	64.5	0.57	6.65	754	864	30150	26172	19801	709.24
632	691	P1B	P1	peri	tierra	Primavera	0	0	0	8	12	96.5	220.5	0.54	-0.2	24.08	0.7	0.04	8	32.5	61.7	0.17	1	754	738	41328	17676	19801	819.98
633	692	P1D	P1	peri	tierra	Primavera	1	0	0	8	12	96.5	220.5	0.32	0.21	25.65	3.4	0.1	7.93	33	58.7	0.1	0.65	754	333	20196	17685	19801	698.23
634	693	P2A	P2	peri	tierra	Primavera	0	0	0	8	12	96.5	220.5	0.42	-0.13	24.21	1.9	0.13	7.77	30.6	69.5	0.73	57.15	754	405	28863	32805	19801	1297.62
635	694	P2B	P2	peri	tierra	Primavera	1	0	0	8	12	96.5	220.5	0.64	-0.37	23.86	0.6	0.22	7.46	31.7	66	0.55	9.7	754	522	30447	28908	19801	1183.25
636	695	P2C	P2	peri	tierra	Primavera	0	1	0.25	8	12	96.5	220.5	0.65	-0.38	22.59	3	0.15	8.03	32	64	0.5	2.1	754	225	11646	44586	19801	1163.38
637	696	P2D	P2	peri	tierra	Primavera	0	0	0	8	12	96.5	220.5	0.41	0	23.89	0.6	0.16	7.76	32.2	64.5	0.37	1.75	754	225	12006	48708	19801	1208.9
638	697	P3A	P3	peri	tierra	Primavera	1	1	2	8	12	96.5	220.5	0.72	-0.93	23.44	0.9	0.2	7.32	29.3	66.5	0.03	0.9	754	396	22743	35433	19801	1735.87
639	698	P3B	P3	peri	tierra	Primavera	0	0	0	8	12	96.5	220.5	0.6	-0.49	23.95	1.3	0.17	7.91	29	75	0.58	11.55	754	387	27909	24858	19801	1855.91
640	699	P3C	P3	peri	tierra	Primavera	1	1	0.125	8	12	96.5	220.5	0.58	-0.48	23.67	0.9	0.22	7.7	28.7	71.5	0.76	13.75	754	63	17874	45135	19801	1848.7
641	700	P4A	P4	peri	tierra	Primavera	1	1	0.875	8	12	96.5	220.5	0.51	-0.27	25.37	3.7	0.11	7.93	28.8	71.5	1.33	1.75	754	351	31176	11736	19801	502.09
642	701	P4B	P4	peri	tierra	Primavera	0	1	1875	8	12	96.5	220.5	0.58	-0.34	24.36	0.6	0.2	7.71	27.6	83	0.03	0.95	754	486	28287	24957	19801	699.03
643	702	P4C	P4	peri	tierra	Primavera	0	1	0.5	8	12	96.5	220.5	0.5	-0.09	25.38	1.1	0.16	7.72	27.7	73.5	0.47	0.4	754	495	35298	9630	19801	531.06
644	703	P4D	P4	peri	tierra	Primavera	0	0	0	8	12	96.5	220.5	0.67	-0.57	23.76	1.8	0.16	7.77	29.3	80.5	0.4	1.5	754	468	30447	30690	19801	434.68
645	704	P5A	P5	peri	tierra	Primavera	0	0	0	8	12	96.5	220.5	0.64	-0.59	24.79	1.1	0.1	6.8	25.1	88.5	1.88	1.35	754	675	38205	16704	19801	30
646	705	P5B	P5	peri	tierra	Primavera	1	1	1.75	8	12	96.5	220.5	0.48	-0.12	24.46	2.2	0.12	7.74	32	60.5	0.83	8.4	754	378	35865	26388	19801	340.82
647	706	P5D	P5	peri	tierra	Primavera	1	0	0	8	12	96.5	220.5	0.64	-0.56	23.44	1	0.17	7.33	25.8	89.5	0.03	11.1	754	432	24192	34299	19801	272.82
648	707	P6A	P6	urbano	tierra	Primavera	0	1	1571428571	7	12	97	219	0.25	0.23	24.49	1.5	0.2	6.79	23.6	88.5	0.33	0.3	1411	9774	34560	3591	19937	798.32
649	708	P6B	P6	urbano	tierra	Primavera	0	1	0.714285714	7	12	97	219	0.26	0.18	24.67	1.6	0.17	6.99	23.7	86	0.03	0.36	830	10962	24804	1647	19937	830.98
650	709	P6C	P6	urbano	empedrado	Primavera	0	0	0	7	12	97	219	0.29	-0.02	26.13	3.5	0.12	7.5	24.1	85.5	0.9	0.4	830	14076	11106	234	19937	743.2
651	710	P6D	P6	urbano	empedrado	Primavera	0	0	0	7	12	97	219	0.39	0.06	25.52	2.7	0.16	7.35	24.2	84	0.33	5.75	830	9873	24624	1224	19937	823.88
652	711	P7A	P7	peri	tierra	Primavera	0	0	0	7	12	96	220	0.52	-0.22	23.77	0.8	0.16	7.42	24.6	92	0.7	3.5	416	2115	27279	21060	20025	159.01
653	712	P7B	P7	peri	tierra	Primavera	0	0	0	7	12	96	220	0.65	-0.51	23.76	1.6	0.16	7.67	24.7	90	0.69	7.15	416	3024	27639	18981	20025	181.23
654	713	P7C	P7	peri	tierra	Primavera	0	0	0	7	12	96	220	0.36	0	23.78	0.8	0.17	7.54	24	91	0.5	5.55	416	8622	28557	7173	20025	252.09
655	714	P8A	P8	peri	tierra	Primavera	0	1	0.125	8	12	96.5	220.5	0.19	0.15	25.71	2.5	0.12	7.71	31.8	63.7	0.6	0.2	754	972	26406	17640	19801	863.2
656	715	P8B	P8	peri	tierra	Primavera	1	0	0	8	12	96.5	220.5	0.48	0.13	25.52	2.7	0.13	7.86	31.6	60	1.65	3.35	754	1116	24975	18486	19801	909.8
657	716	P8C	P8	peri	tierra	Primavera	0	1	0.5	8	12	96.5	220.5	0.54	-0.23	25.08	1	0.09	7.77	32.7	61.7	1.23	0.1	754	657	38502	10746	19801	617.44
658	717	P8D	P8	peri	tierra	Primavera	0	0	0	8	12	96.5	220.5	0.57	-0.17	25.1	1.8	0.09	7.75	32.2	62.7	1.04	6.3	754	423	35082	23643	19801	327.69
659	718	PNI1	PNI1	selva_pris	pasarela	Primavera	0	0	0	8	12	96.5	220.5	0.73	-0.93	21.61	0.8	0.24	7.64	26.5	83	0.36	0.75	542	0	36	69489	19955	341.87
660	719	PNI2	PNI1	selva_pris	pasarela	Primavera	0	1	0.625	8	12	96.5	220.5	0.73	-1.03	21.8	0.9	0.13	7.66	26.5	84	0	0.8	542	0	72	69534	19955	299.13
661	720	PNI3	PNI1	selva_pris	pasarela	Primavera	0	0	0	8	12	96.5	220.5	0.74	-1.11	21.71	1.2	0.19	7.7	26.3	83.5	0	1	542	0	72	69426	19955	326.73
662	721	PNI4	PNI1	selva_pris	pasarela	Primavera	0	0	0	8	12	96.5	220.5	0.78	-1.03	21.79	0.8	0.15	7.67	27.2	77.5	0	0.25	542	0	126	69417	19955	314.37
663	722	PNI5	PNI2	selva_mod	asfalto	Primavera	1	1	2375	8	12	96.5	220.5	0.29	-0.12	25.24	1.7	0.08	6.45	25.6	80.5	0.2	1.9	542	5229	13176	30861	19955	917.57
664	723	PNI6	PNI2	selva_mod	empedrado	Primavera	0	0	0	8	12	96.5	220.5	0.53	-0.25	22.73	1.2	0.24	7.5	27.2	77.5	0.95	15.06	542	207	8460	60138	19955	1037.69
665	724	PNI7	PNI2	selva_mod	asfalto	Primavera	0	0	0	8	12	96.5	220.5	0.35	-0.07	24.41	1.6	0.22	7.74	26.5	84	0.26	3.05	542	0	28413	26334	19955	819.04
666	725	PNI8	PNI2	selva_pris	tierra	Primavera	1	0	0	8	12	96.5	220.5	0.7	-0.89	22.12	0.8	0.21	7.58	27.1	81.5	0.1	0.5	542	18	5364	60516	19955	390.02
667	726	PNI9	PNI3	selva_pris	pasarela	Primavera	0	0	0	8	12	96.5	220.5	0.76	-0.94	21.51	1	0.09	7.8	27.3	78.5	0.37	0.9	542	0	324	69327	19955	467.41
668	727	PNI10	PNI5	selva_pris	pasarela	Primavera	1	0	0	8	12	96.5	220.5	0.67	-0.63	21.52	0.4	0.19	7.58	27.8	78.5	0.27	0.2	542	0	3564	49086	19955	0
669	728	PNI11	PNI3	selva_mod	asfalto	Primavera	1	0	0	8	12	96.5	220.5	0.33	-0.01	24.43	3.1	0.14	7.91	27.8	81	0.36	2.7	542	7308	26064	24363	19955	29.7
670	729	PNI12	PNI3	selva_mod	asfalto	Primavera	1	0	0	8	12	96.5	220.5	0.14	0.06	24.15	1.8	0.13	7.83	29	76	0.33	13.25	542	7173	21627	30591	19955	12.37
671	730	PNI13	PNI3	selva_mod	asfalto	Primavera	1	0	0	8	12	96.5	220.5	0.48	-0.27	24.15	1.6	0.14	7.7	29.8	71.5	0.91	0.4	542	2979	18468	37314	19955	99.73
672	731	PNI15	PNI4	selva_pris	pasarela	Primavera	0	0	0	8	12	96.5	220.5	0.48	-0.48	20.92	3.6	0.14	7.81	29.7	77.5	2	3.4	542	0	6318	9207	19955	0
673	732	U1A	U1	urbano	empedrado	Verano_20	0	1	2.14	7	1	90	215	0.32	-0.04	26.87	3.2	0.06	7.23	32.7	65	0.605	41.6	935	11088	25560	1962	20175	175.27
674	733	U1B	U1	urbano	empedrado	Verano_20	0	1	2.57	7	1	90	215	0.34	-0.07	27.22	1.7	0.24	7.5	31.2	61.7	0.265	0.35	935	14670	22896	2277	20175	270.1
675	734	U1C	U1	urbano	empedrado	Verano_20	0	1	1.57	7	1	90	215	0.49	-0.23	27.72	1.2	0.37	7.17	33.7	52.2	0.13	0.055	935	14715	12690	324	20175	21
676	735	U1D	U1	urbano	empedrado	Verano_20	0	1	0.86	7	1	90	215	0.18	-0.01	28.31	1.9	0.28	7.31	32.7	57.7	0.655	0.75	967	15966	11871	261	20175	67.89
677	736	U2A	U2	urbano	asfalto	Verano_20	1	1	3.14	7	1	90	215	0.3	-0.11	26.59	2.4	0.28	7.75	31.2	61.7	0.26	0.385	1455	7272	16515	9333	20175	53.67
678	737	U2B	U2	urbano	asfalto	Verano_20	0	1	1.67	6	1	90	215	0.42	-0.03	28.05	6.1	0.18	7.7	32	67	0.26	1.4	1455	16398	16407	3465	19828	0
679	738	U2C	U2	urbano	asfalto	Verano_20	0	1	2.43	7	1	90	215	0.21	-0.08	28.07	1.9	0.23	7.59	34	54.5	0.53	2.85	1455	17568	19386	4896	20175	44.3
680	739	U2D	U2	urbano	asfalto	Verano_20	0	1	3.43	7	1	90	215	0.66	-0.4	27.39	1.5	0.35	7.78	34.7	51.7	0.63	1.7	1455	11646	20898	8010	20175	19.21
681	740	U3A	U3	urbano	asfalto	Verano_20	1	1	0.43	7	1	90	215	0.5	-0.14	27.15	1.8	0.27	7.37	34.2	53.2	0.2	0.06	1106	11250	15543	18144	20175	180.23
682	741	U3B	U3	urbano	asfalto	Verano_20	0	1	1.29	7	1	90	215	0.4	-0.11	27.52	1	0.21	7.58	34	54.2	0.095	3.2	2235	7938	20232	14301	20175	101.52
683	742	U3C	U3	urbano	asfalto	Verano_20	0	1	1.86	7	1	90	215	0.5	-0.17	26.16	2	0.22	7.96	33.5	53.5	0.55	2.25	2235	9522	15345	19260	20175	190.55
684	743	U4A	U4	urbano	empedrado	Verano_20	0	1	2.57	7	1	90	215	0.29	0.08	28.78	3	0.16	7.82	33.7	52	0.93	33.9	1191	17496	15651	585	20175	345.03
685	744	U4B	U4	urbano	asfalto	Verano_20	0	1	3	8	1	93	218	0.51	-0.39	28.05	2.4	0.22	7.2	27.2	72	0.13	0.0585	1191	12168	15480	8874	20411	124.21
686	745	U4D	U4	urbano	tierra	Verano_20	1	1	1.71	7	1	93	215	0.55	-0.23	26.18	1.8	0.28	7.74	33.5	50.5	0.06	2.05	1191	13140	28359	4536	19861	294.48
687	746	U5A	U5	urbano	tierra	Verano_20	0	0	0	8	1	93	218	0.47	-0.08	23.56	2.4	0.25	7.73	28.7	64	0.03	1.35	1027	4167	19503	36234	20411	64.63
688	747	U5B	U5	selva_mod	tierra	Verano_20	0	1	1.63	8	1	93	218	0.66	-0.47	23.23	1	0.19	7.51	30.1	69	0.06	0.1	542	2664	21501	38745	20411	51.79
689	748	U5C	U5	urbano	tierra	Verano_20	0	1	11.25	8	1	93	218	0.48	-0.22	24.33	1	0.37	6.75	29.5	70	0.095	1.1	1027	8469	21870	21672	20411	146.12
690	749	U5D	U5	urbano	tierra	Verano_20	0	1	3.5	8	1	93	218	0.22	0.16	24.94	2	0.23	7.45	29.6	67	0.095	4.4	1027	10080	29385	9135	20411	79.89
691	750	U6A	U6	urbano	tierra	Verano_20	0	1	1.25	8	1	93	218	0.62	-0.18	25.86	0.6	0.22	7.77	29.7	63.5	0.43	0.164	2235	1917	36135	19224	20411	110.32
692	751	U6B	U6	urbano	tierra	Verano_20	0	1	2.75	8	1	93	218	0.58	-0.2	25.28	1.3	0.19	7.87	29.5	68	0.2	0.2	2235	4185	37575	20277	20411	147.59
693	752	U6C	U6	urbano	tierra	Verano_20	0	0	0	8	1	93	218	0.42	0.01	27.02	3.8	0.13	7.59	29.3	65	0.85	1	2235	4518	43884	9801	20411	87
694	753	U6D	U6	urbano	tierra	Verano_20	0	1	1.13	8	1	93	218	0.59	-0.15	27.62	0.6	0.19	7.95	30.2	66	0.06	1.3	2235	9576	31824	9783	20411	4.24
695	754	U7B	U7	peri	tierra	Verano_20	0	1	1	8	1	93	218	0.33	0.07	27	4.6	0.13	8.04	30.3	66	0.13	4.55	416	10323	16686	16173	20411	556.79
696	755	U7C	U7	peri	tierra	Verano_20	0	1	2.5	8	1	93	218	0.42	-0.1	27.41	3.1	0.2	7.71	30.1	68	0.06	0.25	416	14958	16506	6588	20411	502.1
697	756	U7D	U7	peri	tierra	Verano_20	0	0	0	8	1	93	218	0.46	0	27.28	1.4	0.37	7.08	29	70	0.9	0.65	416	14706	16443	8118	20411	482.5
698	757	U8A	U8	peri	tierra	Verano_20	1	1	3.17	6	1	90	215	0.46	-0.02	23.82	3.3	0.15	7.51	32.2	61.5	0.58	2.25	416	7533	29484	16911	19828	300.75
699	758	U8B	U8	peri	tierra	Verano_20	0	1	1.83	6	1	90	215	0.76	-0.65	23.73	1	0.23	7.25	33	61.7	0.03	0.1	416	5094	22041	29043	19828	207.88
700	759	U8C	U8	peri	empedrado	Verano_20	1	0	0	6	1	90	215	0.69	-0.7	23.46	0.6	0.3	7.48	29.6	71.5	0.03	0.763	416	4356	27945	26154	19828	305.87
701	760	U8D	U8	peri	tierra	Verano_20	1	0	0	9	1	4	218	0.68	-0.32	23.03	3.5	0.12	7.26	31.3	79.5	0.55	2.75	416	927	17703	47079	21111	223.91
702	761	U9A	U9	urbano	tierra	Verano_20	0	0	0	8	1	93	218	0.59	-0.18	25.09	2.6	0.2	7.57	30.7	62.2	0.16	1.45	2235	3852	25362	28683	20411	111.01
703	762	U9B	U9	urbano	tierra	Verano_20	0	1	1.63	8	1	93	218	0.5	-0.27	25.26	3.4	0.12	7.25	29.1	70.5	0.84	6.5	2235	1341	30213	25632	19937	69.07
704	763	U9C	U9	urbano	tierra	Verano_20	0	0	0	8	1	93	218	0.48	-0.03	24.99	1.9	0.18	7.22	27.7	72.5	0.295	2.2	2235	1071	42705	18090	20411	73.06
705	764	U9D	U9	urbano	tierra	Verano_20	0	1	0.88	8	1	93	218	0.67	-0.45	25.34	1.6	0.21	7.1	27.2	70.5	0.3	0.8	2235	3780	34938	15678	19937	69
706	765	P1A	P1	peri	tierra	Verano_20	1	1	3	8	1	34	218	0.39	-0.04	20.8	3.2	0.13	7.48	33.7	60.7	0.095	3.95	754	864	30150	26172	20389	709.24
707	766	P1B	P1	peri	tierra	Verano_20	1	0	0	8	1	34	218	0.6	-0.19	19.79	3.3	0.11	7.94	33.5	66	0.33	2.1	754	738	41328	17676	20389	819.98
708	767	P1C	P1	peri	tierra	Verano_20	1	1	0.5	8	1	34	218	0.73	-0.26	21.68	1.4	0.19	6.74	32.5	66.5	0.3	3.1	754	1404	16632	39834	20389	632.88
709	768	P1D	P1	peri	tierra	Verano_20	1	1	1.75	8	1	34	218	0.42	0.06	22.89	3.3	0.12	7.33	32.7	59.2	0.915	1.4	754	333	20196	17685	20389	698.23
710	769	P2A	P2	peri	tierra	Verano_20	0	0	0	8	1	34	218	0.43	-0.28	16.32	2.9	0.16	7.84	31	65	1.8	41	754	405	28863	32805	20389	1297.62
711	770	P2B	P2	peri	tierra	Verano_20	1	1	0.75	8	1	34	218	0.72	-0.31	17.44	1.3	0.28	7.32	33	58.2	0.8	6.5	754	522	30447	28908	20389	1183.25
712	771	P2C	P2	peri	tierra	Verano_20	1	0	0	8	1	34	218	0.63	-0.33	16.51	2.3	0.2	7.72	34	60.7	0.98	3.35	754	225	11646	44586	20389	1163.38
713	772	P2D	P2	peri	tierra	Verano_20	1	1	2.13	8	1	34	218	0.45	-0.09	16.94	0.8	0.23	7.29	32.3	62.35	1055	1.9	754	225	12006	48708	20389	1208.9
714	773	P3A	P3	peri	tierra	Verano_20	1	1	2.5	8	1	34	218	0.74	-0.83	16.31	1.9	0.14	7.33	30.2	68	0.095	10.05	754	396	22743	35433	20389	1735.87
715	774	P3B	P3	peri	tierra	Verano_20	1	0	0	8	1	34	218	0.67	-0.6	17.55	3.5	0.24	7.77	30.2	67	0.23	19.4	754	387	27909	24858	20389	1855.91
716	775	P4A	P4	peri	tierra	Verano_20	1	1	0.88	8	1	34	218	0.53	-0.19	24.46	3.7	0.14	7.58	31.7	60.7	1325	1.75	754	351	31176	11736	20389	502.09
717	776	P4B	P4	peri	tierra	Verano_20	1	1	3.5	8	1	34	218	0.68	-0.32	24.6	1	0.21	7.72	31.2	67	0.06	0.7	754	486	28287	24957	20389	699.03
718	777	P4C	P4	peri	tierra	Verano_20	1	1	5.13	8	1	34	218	0.56	-0.2	24.38	1.4	0.24	7.57	31.6	64	0.75	0.35	754	495	35298	9630	20389	531.06
719	778	P4D	P4	peri	tierra	Verano_20	1	0	0	8	1	34	218	0.72	-0.56	23.88	1.8	0.21	7.57	31.6	62.7	1.08	0.75	754	468	30447	30690	20389	434.68
720	779	P5A	P5	peri	tierra	Verano_20	0	0	0	8	1	34	218	0.7	-0.51	24.77	1.9	0.15	6.97	26.8	72.5	1.7	1.45	754	675	38205	16704	20389	30
721	780	P5B	P5	peri	tierra	Verano_20	1	1	1	10	1	18	220	0.55	-0.14	23.65	3.7	0.07	7.24	27.6	92	1595	9.05	754	378	35865	26388	20389	340.82
722	781	P5C	P5	peri	tierra	Verano_20	1	1	1.38	8	1	34	218	0.65	-0.24	24.03	1.5	0.13	7.18	28.7	71	0.33	1.4	754	666	25614	33453	20389	186.03
723	782	P5D	P5	peri	tierra	Verano_20	1	1	0.13	8	1	34	218	0.67	-0.46	23.83	1.1	0.21	7.45	31.8	69.5	0.665	1.15	754	432	24192	34299	20389	272.82
724	783	P6A	P6	urbano	tierra	Verano_20	1	1	4	8	1	93	218	0.25	0.21	26.14	1.7	0.23	7.59	34	55.7	0.73	0.75	1411	9774	34560	3591	20411	798.32
725	784	P6B	P6	urbano	tierra	Verano_20	0	1	3.75	8	1	93	218	0.25	0.12	26.62	2.6	0.17	7.5	33.5	54.5	1.6	0.7	830	10962	24804	1647	20411	830.98
726	785	P6C	P6	urbano	empedrado	Verano_20	0	1	0.25	8	1	93	218	0.32	0.11	28.67	0.9	0.18	7.34	32.7	58.2	0.795	29.15	830	14076	11106	234	20411	743.2
727	786	P6D	P6	urbano	empedrado	Verano_20	1	1	4.75	8	1	93	218	0.42	0	27.87	2.2	0.14	7.64	30.6	64.5	0.565	17.75	830	9873	24624	1224	20411	823.88
728	787	P7A	P7	peri	tierra	Verano_20	1	0	0	6	1	90	218	0.57	-0.36	23.69	1.3	0.19	7.2	29.5	69.5	0.46	28.25	416	2115	27279	21060	19828	159.01
729	788	P7B	P7	peri	tierra	Verano_20	0	1	1.67	6	1	90	218	0.7	-0.56	23.88	0.5	0.19	7.27	29.2	69	0.7	1.25	416	3024	27639	18981	19828	181.23
730	789	P7C	P7	peri	tierra	Verano_20	0	1	4	6	1	90	218	0.32	-0.21	24.48	0.6	0.19	7.23	28.6	76	1625	5.75	416	8622	28557	7173	19828	252.09
731	790	P8A	P8	peri	tierra	Verano_20	0	1	3.25	8	1	34	218	0.17	0.03	22.95	1.4	0.19	7.3	32.5	63.7	0.665	0.12	754	972	26406	17640	20389	863.2
732	791	P8B	P8	peri	tierra	Verano_20	1	1	4	8	1	34	218	0.52	0.08	22.46	2.3	0.27	7.84	32.5	60.7	1425	3.45	754	1116	24975	18486	20389	909.8
733	792	P8C	P8	peri	tierra	Verano_20	1	1	4.88	8	1	34	218	0.65	-0.15	22.82	1.9	0.2	7.61	32.7	60.7	1275	0.1	754	657	38502	10746	20389	617.44
734	793	P8D	P8	peri	tierra	Verano_20	0	1	0.13	8	1	34	218	0.63	-0.44	23.06	2.5	0.16	7.53	32.5	64.5	1165	9.9	754	423	35082	23643	20389	327.69
735	794	PNI1	PNI1	selva_pris	pasarela	Verano_20	0	0	0	8	1	18	220	0.75	-1	23.9	1.2	0.13	7.31	28.5	83	0.13	7	542	0	36	69489	20389	341.87
736	795	PNI2	PNI1	selva_pris	pasarela	Verano_20	0	0	0	8	1	18	220	0.77	-0.99	23.94	0.7	0.11	7.31	28.3	80	0.13	0.555	542	0	72	69534	20389	299.13
737	796	PNI3	PNI1	selva_pris	pasarela	Verano_20	0	0	0	8	1	18	220	0.77	-1.21	23.85	0.9	0.15	7.22	28.2	82.5	0.13	0.6	542	0	72	69426	20389	326.73
738	797	PNI4	PNI1	selva_pris	pasarela	Verano_20	0	0	0	8	1	18	220	0.82	-1.06	23.78	0.8	0.08	7.25	25.5	88	0.03	0.25	542	0	126	69417	20389	314.37
739	798	PNI5	PNI2	selva_mod	asfalto	Verano_20	0	1	1.38	8	1	18	220	0.3	-0.03	26.7	1.2	0.1	7	26.5	78	0.46	2.2	542	5229	13176	30861	20389	917.57
740	799	PNI6	PNI2	selva_mod	empedrado	Verano_20	1	0	0	8	1	18	220	0.5	-0.24	24.3	1.9	0.18	7.5	27.3	87	0.55	0.8005	542	207	8460	60138	20389	1037.69
741	800	PNI7	PNI2	selva_mod	asfalto	Verano_20	0	0	0	8	1	18	220	0.4	-0.08	24.93	1.8	0.15	7.25	29.3	67.5	3795	1.35	542	0	28413	26334	20389	819.04
742	801	PNI8	PNI2	selva_pris	tierra	Verano_20	1	0	0	8	1	18	220	0.73	-0.79	22.55	1.4	0.19	7.15	28.5	77	0.5	0.4	542	18	5364	60516	20389	390.02
743	802	PNI9	PNI3	selva_pris	pasarela	Verano_20	0	0	0	8	1	18	220	0.77	-0.97	22.24	1	0.07	7.33	29.8	73	0.065	0.6	542	0	324	69327	20389	467.41
744	803	PNI10	PNI3	selva_pris	pasarela	Verano_20	1	0	0	8	1	18	220	0.7	-0.77	22.16	1.3	0.21	6.92	27.7	75	0.06	0.155	542	0	3564	49086	20389	0
745	804	PNI11	PNI3	selva_mod	asfalto	Verano_20	1	0	0	8	1	18	220	0.31	-0.18	24.62	1.4	0.16	7.39	28.3	74.5	0.95	0.45	542	7308	26064	24363	20389	29.7
746	805	PNI13	PNI4	selva_mod	asfalto	Verano_20	1	0	0	8	1	18	220	0.5	-0.26	24.05	1.3	0.14	7.46	31.2	60.2	0.7	0.903	542	2979	18468	37314	20389	99.73
747	806	PNI14	PNI4	selva_pris	pasarela	Verano_20	0	0	0	8	1	18	220	0.73	-0.84	22.27	1.1	0.19	7.05	32.2	64.5	0.83	0.55	542	0	2565	51525	20389	0
748	807	PNI15	PNI4	selva_pris	pasarela	Verano_20	0	0	0	8	1	18	220	0.52	-0.56	21.32	1.2	0.15	6.83	32.5	60	3.05	2.6	542	0	6318	9207	20389	0
749	808	U1B	U1	urbano	empedrado	Verano_20	0	1	0.11	9	2	97	130	0.34	-0.07	27.22	1.4	0.22	7.27	26.1	82	1325	0.2	935	14670	22896	2277	19861	270.1
750	809	U1C	U1	urbano	empedrado	Verano_20	0	1	0.11	9	2	97	130	0.49	-0.23	27.72	1.4	0.36	7.39	25.5	82.5	0.06	0.14	935	14715	12690	324	19861	21
751	810	U2A	U2	urbano	asfalto	Verano_20	1	1	1.67	9	2	97	130	0.3	-0.11	26.59	2.3	0.27	7.6	25.65	84.75	0.68	1.05	1455	7272	16515	9333	19861	53.67
752	811	U2B	U2	urbano	asfalto	Verano_20	0	1	0.73	11	2	97	130	0.42	-0.03	28.05	4.3	0.17	7.74	25.4	80	0.195	0.8	1455	16398	16407	3465	19051	0
753	812	U2C	U2	urbano	asfalto	Verano_20	0	1	1	9	2	97	130	0.21	-0.08	28.07	1.5	0.2	7.42	27.45	79.5	1.34	3.3	1455	17568	19386	4896	19861	44.3
754	813	U2D	U2	urbano	asfalto	Verano_20	0	1	3.78	9	2	97	130	0.66	-0.4	27.39	1.1	0.38	7.37	28.15	76	1475	1	1455	11646	20898	8010	19861	19.21
755	814	U3A	U3	urbano	asfalto	Verano_20	0	0	0	9	2	97	130	0.5	-0.14	27.15	1	0.27	7.02	27.2	79	0.23	0.2105	1106	11250	15543	18144	19861	180.23
756	815	U3B	U3	urbano	asfalto	Verano_20	0	1	1.67	9	2	97	130	0.4	-0.11	27.52	1.8	0.17	7.76	27.25	76.25	0.195	1.45	2235	7938	20232	14301	19861	101.52
757	816	U3C	U3	urbano	asfalto	Verano_20	0	1	0.11	9	2	97	130	0.5	-0.17	26.16	1.3	0.19	7.6	27.2	77.75	0.495	1.65	2235	9522	15345	19260	19861	190.55
758	817	U4A	U4	urbano	empedrado	Verano_20	0	1	0.78	9	2	97	130	0.29	0.08	28.78	3.8	0.19	8.14	30.2	68.6	0.64	1.8	1191	17496	15651	585	19861	345.03
759	818	U4B	U4	urbano	asfalto	Verano_20	1	1	1.11	9	2	97	130	0.51	-0.39	28.05	3.2	0.22	7.96	27.6	78	0.63	0.0245	1191	12168	15480	8874	20672	124.21
760	819	U4C	U4	urbano	empedrado	Verano_20	0	1	0.33	9	2	97	130	0.7	-0.46	28.51	2.1	0.15	7.63	28.6	76.5	1.75	6.45	1191	15588	13464	909	19861	223.41
761	820	U4D	U4	urbano	tierra	Verano_20	0	1	5.13	8	2	97	130	0.55	-0.23	26.18	1.1	0.25	7.64	29.95	68.35	0.89	1.8	1191	13140	28359	4536	19577	294.48
762	821	U5A	U5	urbano	tierra	Verano_20	1	0	0	9	2	97	130	0.47	-0.08	23.56	2.6	0.27	7.91	29.7	75.75	0.23	1.4	1027	4167	19503	36234	19801	64.63
763	822	U5B	U5	selva_mod	tierra	Verano_20	0	1	2.44	9	2	97	130	0.66	-0.47	23.23	1.7	0.24	7.7	30.9	70.25	0.295	0.106	542	2664	21501	38745	19861	51.79
764	823	U5D	U5	urbano	tierra	Verano_20	0	0	0	9	2	97	130	0.22	0.16	24.94	0.8	0.16	7.41	31.35	69	1725	3245	1027	10080	29385	9135	19861	79.89
765	824	U6A	U6	urbano	tierra	Verano_20	0	0	0	8	2	97	130	0.62	-0.18	25.86	1.2	0.2	7.64	31.9	68	0.565	0.6	2235	1917	36135	19224	19577	110.32
766	825	U6B	U6	urbano	tierra	Verano_20	0	1	1.38	8	2	97	130	0.58	-0.2	25.28	1.5	0.18	7.78	30.4	71.5	0.365	0.235	2235	4185	37575	20277	19577	147.59
767	826	U6C	U6	urbano	tierra	Verano_20	0	0	0	8	2	97	130	0.42	0.01	27.02	1.8	0.11	7.78	30.8	72.25	1.4	0.75	2235	4518	43884	9801	19577	87
768	827	U6D	U6	urbano	tierra	Verano_20	0	1	3.63	8	2	97	130	0.59	-0.15	27.62	1.1	0.25	7.15	30.75	70.25	0.565	0.55	2235	9576	31824	9783	19577	4.24
769	828	U7A	U7	peri	tierra	Verano_20	0	1	0.25	8	2	97	130	0.33	0.11	26.2	4.5	0.11	8.05	31.5	67.5	0.095	0.0475	416	4887	14787	29592	19577	626.01
770	829	U7B	U7	peri	tierra	Verano_20	0	1	2	8	2	97	130	0.33	0.07	27	4.6	0.15	8	31.05	69	0.465	8.4	416	10323	16686	16173	19577	556.79
771	830	U7C	U7	peri	tierra	Verano_20	0	0	0	8	2	97	130	0.42	-0.1	27.41	3.3	0.13	7.68	30.95	68	1225	0.42	416	14958	16506	6588	19577	502.1
772	831	U7D	U7	peri	tierra	Verano_20	0	1	7.25	8	2	97	130	0.46	0	27.28	1	0.19	7.34	31.1	67.25	0.365	0.6	416	14706	16443	8118	19577	482.5
773	832	U8A	U8	peri	tierra	Verano_20	0	1	2.67	6	2	97	130	0.46	-0.02	23.82	4.5	0.09	8.03	29.65	48.25	1605	0.3	416	7533	29484	16911	17942	300.75
774	833	U8B	U8	peri	tierra	Verano_20	0	1	3.29	7	2	97	130	0.76	-0.65	23.73	0.9	0.34	7.02	31.35	63.1	0.46	0.0675	416	5094	22041	29043	18525	207.88
775	834	U8C	U8	peri	empedrado	Verano_20	1	1	3.29	7	2	97	130	0.69	-0.7	23.46	1.5	0.29	7.72	32.55	51.85	0.91	0.83	416	4356	27945	26154	18525	305.87
776	835	U8D	U8	peri	tierra	Verano_20	0	0	0	7	2	97	130	0.68	-0.32	23.03	1.7	0.16	7.33	32.55	50.95	0.66	1.35	416	927	17703	47079	18525	223.91
777	836	U9A	U9	urbano	tierra	Verano_20	0	0	0	9	2	97	130	0.59	-0.18	25.09	2.5	0.21	7.75	30.8	73.75	0.985	0.55	2235	3852	25362	28683	19861	111.01
778	837	U9B	U9	urbano	tierra	Verano_20	1	1	1.22	9	2	97	130	0.5	-0.27	25.26	4.3	0.17	8.03	32.6	62.25	0.495	1.8	2235	1341	30213	25632	20411	69.07
779	838	U9C	U9	urbano	tierra	Verano_20	0	1	3	5	2	97	130	0.48	-0.03	24.99	1.6	0.18	7.41	28.9	68	0.685	1.2	2235	1071	42705	18090	18266	73.06
780	839	U9D	U9	urbano	tierra	Verano_20	1	1	0.11	9	2	97	130	0.67	-0.45	25.34	2	0.21	7.67	29	69.25	0.765	2	2235	3780	34938	15678	19862	69
781	840	P1A	P1	peri	tierra	Verano_20	1	0	0	7	2	64	130	0.39	-0.04	20.8	3.4	0.1	7.49	30.5	60.75	0.43	1.95	754	864	30150	26172	18525	709.24
782	841	P1B	P1	peri	tierra	Verano_20	1	0	0	7	2	64	130	0.6	-0.19	19.79	1	0.08	7.1	30.9	64.25	0.55	0.5	754	738	41328	17676	18525	819.98
783	842	P1C	P1	peri	tierra	Verano_20	0	1	0.86	7	2	64	130	0.73	-0.26	21.68	4.6	0.01	7.1	31.05	66.1	0.52	0.1	754	1404	16632	39834	18525	632.88
784	843	P1D	P1	peri	tierra	Verano_20	1	0	0	7	2	64	130	0.42	0.06	22.89	4.3	0.1	7.27	31.6	55.35	0.63	1.5	754	333	20196	17685	18525	698.23
785	844	P2A	P2	peri	tierra	Verano_20	0	0	0	7	2	64	130	0.43	-0.28	16.32	3.8	0.11	7.46	29.15	61.35	0.855	52.35	754	405	28863	32805	18525	1297.62
786	845	P2B	P2	peri	tierra	Verano_20	0	1	0.71	7	2	64	130	0.72	-0.31	17.44	1.3	0.18	7.26	31.15	59.75	1.25	20.25	754	522	30447	28908	18525	1183.25
787	846	P2C	P2	peri	tierra	Verano_20	0	0	0	7	2	64	130	0.63	-0.33	16.51	3.5	0.18	7.8	30.7	60.25	0.33	1.65	754	225	11646	44586	18525	1163.38
788	847	P2D	P2	peri	tierra	Verano_20	1	0	0	7	2	64	130	0.45	-0.09	16.94	1.1	0.25	7.02	30.65	58.75	2265	0.2	754	225	12006	48708	18525	1208.9
789	848	P3A	P3	peri	tierra	Verano_20	1	0	0	7	2	64	130	0.74	-0.83	16.31	2.7	0.1	7.49	29.15	64.35	0.03	44.7	754	396	22743	35433	18525	1735.87
790	849	P3B	P3	peri	tierra	Verano_20	1	1	0.57	7	2	64	130	0.67	-0.6	17.55	1.5	0.16	7.62	30.6	62.35	1.13	46.75	754	387	27909	24858	18525	1855.91
791	850	P3C	P3	peri	tierra	Verano_20	0	1	4.57	7	2	64	130	0.65	-0.54	18.97	0.7	0.16	7.22	30.2	61.1	1.12	51.05	754	63	17874	45135	18525	1848.7
792	851	P4A	P4	peri	tierra	Verano_20	1	1	0.29	7	2	64	130	0.53	-0.19	24.46	2	0.11	7.31	29.5	64.6	0.925	1.1	754	351	31176	11736	18525	502.09
793	852	P4B	P4	peri	tierra	Verano_20	1	1	0.86	7	2	64	130	0.68	-0.32	24.6	2.2	0.14	7.33	28.5	68.35	0.06	0.45	754	486	28287	24957	18525	699.03
794	853	P4C	P4	peri	tierra	Verano_20	0	1	0.14	7	2	64	130	0.56	-0.2	24.38	1.4	0.14	7.2	29.2	67.6	0.52	0.1125	754	495	35298	9630	18525	531.06
795	854	P4D	P4	peri	tierra	Verano_20	1	1	0.29	7	2	64	130	0.72	-0.56	23.88	1.2	0.18	7.34	29.15	67	0.065	0.6	754	468	30447	30690	18525	434.68
796	855	P5A	P5	peri	tierra	Verano_20	0	0	0	7	2	64	130	0.7	-0.51	24.77	2.8	0.1	6.81	24.4	82.5	7.4	0.6	754	675	38205	16704	18525	30
797	856	P5B	P5	peri	tierra	Verano_20	0	0	0	7	2	64	130	0.55	-0.14	23.65	3.8	0.12	7.66	32.3	53.95	2325	4.7	754	378	35865	26388	18525	340.82
798	857	P5C	P5	peri	tierra	Verano_20	1	0	0	7	2	64	130	0.65	-0.24	24.03	4.5	0.12	7.16	28.05	73.5	0.43	29.4	754	666	25614	33453	18525	186.03
799	858	P5D	P5	peri	tierra	Verano_20	0	0	0	7	2	64	130	0.67	-0.46	23.83	1.4	0.17	7.14	29.2	68.6	0.165	1.75	754	432	24192	34299	18525	272.82
800	859	P6A	P6	urbano	tierra	Verano_20	0	1	0.13	8	2	97	130	0.25	0.21	26.14	1.3	0.23	7.79	31.15	69.75	1.2	2.7	1411	9774	34560	3591	19578	798.32
801	860	P6B	P6	urbano	tierra	Verano_20	0	1	1.75	8	2	97	130	0.25	0.12	26.62	1.1	0.18	7.5	31.4	69.75	1.3	0.29	830	10962	24804	1647	19578	830.98
802	861	P6C	P6	urbano	empedrado	Verano_20	0	0	0	8	2	97	130	0.32	0.11	28.67	1.7	0.28	6.75	32.5	60.95	1325	25	830	14076	11106	234	19578	743.2
803	862	P6D	P6	urbano	empedrado	Verano_20	0	1	1.38	8	2	97	130	0.42	0	27.87	2	0.16	7.62	30.8	67.85	0.865	2.05	830	9873	24624	1224	19578	823.88
804	863	P7A	P7	peri	tierra	Verano_20	0	1	0.57	7	2	64	130	0.57	-0.36	23.69	1.7	0.13	7.43	33.1	47.1	1225	22.25	416	2115	27279	21060	18525	159.01
805	864	P7B	P7	peri	tierra	Verano_20	0	1	0.14	7	2	64	130	0.7	-0.56	23.88	1.8	0.14	7.56	31.75	55.25	0.33	0.48	416	3024	27639	18981	18525	181.23
806	865	P7C	P7	peri	tierra	Verano_20	0	1	0.43	7	2	64	130	0.32	-0.21	24.48	1.6	0.11	7.43	32.1	53.75	0.625	4.95	416	8622	28557	7173	18525	252.09
807	866	P8A	P8	peri	tierra	Verano_20	0	0	0	7	2	64	130	0.17	0.03	22.95	1	0.2	7.23	31.3	54.35	2.2	0.08	754	972	26406	17640	18525	863.2
808	867	P8B	P8	peri	tierra	Verano_20	1	0	0	7	2	64	130	0.52	0.08	22.46	1.1	0.18	7.36	31.5	56.7	2.73	1.4	754	1116	24975	18486	18525	909.8
809	868	P8C	P8	peri	tierra	Verano_20	0	0	0	7	2	64	130	0.65	-0.15	22.82	1.5	0.09	7.66	31.8	56.35	0.585	0.0405	754	657	38502	10746	18525	617.44
810	869	P8D	P8	peri	tierra	Verano_20	0	0	0	7	2	64	130	0.63	-0.44	23.06	3.6	0.09	7.71	31.04	53.95	1	1.95	754	423	35082	23643	18525	327.69
811	870	PNI1	PNI1	selva_pris	pasarela	Verano_20	0	0	0	7	2	61	130	0.75	-1	23.9	2	0.14	7.72	26.85	79.25	0.06	0.15	542	0	36	69489	17451	341.87
812	871	PNI2	PNI1	selva_pris	pasarela	Verano_20	0	0	0	7	2	61	130	0.77	-0.99	23.94	1.5	0.14	7.71	26.65	75.5	0.06	0.225	542	0	72	69534	17451	299.13
813	872	PNI3	PNI1	selva_pris	pasarela	Verano_20	0	0	0	7	2	61	130	0.77	-1.21	23.85	1.7	0.15	7.51	26.85	80.5	0.06	0.35	542	0	72	69426	17451	326.73
814	873	PNI4	PNI1	selva_pris	pasarela	Verano_20	0	0	0	7	2	61	130	0.82	-1.06	23.78	1.5	0.13	7.58	25.9	73.25	0.095	0.5155	542	0	126	69417	17451	314.37
815	874	PNI5	PNI2	selva_mod	asfalto	Verano_20	1	0	0	7	2	61	130	0.3	-0.03	26.7	3.7	1.4	7.8	26.65	65.75	1.13	1.1	542	5229	13176	30861	17451	917.57
816	875	PNI6	PNI2	selva_mod	empedrado	Verano_20	0	0	0	7	2	61	130	0.5	-0.24	24.3	0.8	0.21	7.85	29	81	0.195	1.45	542	207	8460	60138	17451	1037.69
817	876	PNI7	PNI2	selva_mod	asfalto	Verano_20	0	0	0	7	2	61	130	0.4	-0.08	24.93	0.9	0.19	7.76	30.5	58.5	1.34	0.9	542	0	28413	26334	17451	819.04
818	877	PNI8	PNI2	selva_pris	tierra	Verano_20	0	0	0	7	2	61	130	0.73	-0.79	22.55	0.8	0.16	7.58	29.2	70.5	0.46	0.265	542	18	5364	60516	17451	390.02
819	878	PNI9	PNI3	selva_pris	pasarela	Verano_20	0	0	0	7	2	61	130	0.77	-0.97	22.24	1.6	0.09	7.75	29.05	70.5	0.06	2.2	542	0	324	69327	17451	467.41
820	879	PNI10	PNI3	selva_pris	pasarela	Verano_20	0	0	0	7	2	61	130	0.7	-0.77	22.16	1	0.15	7.61	28.45	69.5	0.265	15.6	542	0	3564	49086	17451	0
821	880	PNI11	PNI3	selva_mod	asfalto	Verano_20	0	1	0.57	7	2	61	130	0.31	-0.18	24.62	3.4	0.19	8.02	32.75	48.95	0.645	2.15	542	7308	26064	24363	17451	29.7
822	881	PNI12	PNI3	selva_mod	asfalto	Verano_20	1	0	0	7	2	61	130	0.06	-0.01	24.36	5.4	0.06	8.29	33.1	52.95	1.48	4.4	542	7173	21627	30591	17451	12.37
823	882	PNI13	PNI4	selva_mod	asfalto	Verano_20	0	0	0	7	2	61	130	0.5	-0.26	24.05	1.7	0.2	7.72	31.65	55.1	1155	0.22	542	2979	18468	37314	17451	99.73
