# Supplementary material for: Environmental and biotic drivers of Aedes albopictus spatiotemporal distribution in a subtropical city: A major transit hub on Argentina’s triple border
Source: PLoS Negl Trop Dis. 2026 Jul 28;20(7):e0013989. doi: 10.1371/journal.pntd.0013989 (PMC13432753; doi:10.1371/journal.pntd.0013989)
Supplement: S3 Table — Legend: This file contains the geographic coordinates of all sampling sites where adult activity sensors (AAS, ovitraps) were deployed in Puerto Iguazú, Misiones Province, Argentina, during the study period (April 2019 – February 2020). (XLSX) [file pntd.0013989.s006.xlsx]

## Sheet: coordenadas
fid	ID	Latitud	Longitud	Altura m	x_coord	y_coord
1	U1A	-25.6137	-54.5834	169	-54.5837	-25.6139
2	U1B	-25.6142	-54.5804	170	-54.584	-25.6147
3	U1C	-25.6125	-54.5834	174	-54.5834	-25.6125
4	U1D	-25.6126	-54.5827	178	-54.5827	-25.6126
5	U2A	-25.5935	-54.5783	106	-54.5791	-25.5936
6	U2B	-25.5946	-54.572	173	-54.572	-25.5946
7	U2C	-25.5939	-54.5726	178	-54.5726	-25.5939
8	U2D	-25.5939	-54.572	149	-54.572	-25.5939
9	U3B	-25.5935	-54.579	111	-54.5663	-25.6033
10	U3C	-25.6018	-54.566	186	-54.566	-25.6018
11	U4A	-25.6141	-54.5648	201	-54.5648	-25.6141
12	U4B	-25.612	-54.5643	195	-54.5643	-25.6119
13	U4C	-25.6133	-54.5639	194	-54.5639	-25.6133
14	U4D	-25.614	-54.5625	190	-54.5625	-25.614
15	U5A	-25.6304	-54.5572	197	-54.5572	-25.6304
16	U5B	-25.6305	-54.5587	189	-54.5587	-25.6305
17	U5C	-25.6293	-54.5565	198	-54.5564	-25.6293
18	U5D	-25.629	-54.5575	193	-54.5574	-25.629
19	U6B	-25.623	-54.5654	197	-54.5654	-25.623
20	U6C	-25.6221	-54.5674	203	-54.5674	-25.622
21	U6D	-25.6187	-54.5679	211	-54.5679	-25.6187
22	U7B	-25.6289	-54.5742	199	-54.5742	-25.6289
23	U7C	-25.6285	-54.5744	210	-54.5744	-25.6285
24	U7D	-25.6282	-54.574	211	-54.574	-25.6282
25	U8B	-25.6242	-54.5923	152	-54.5923	-25.6242
26	U8C	-25.6264	-54.5914	158	-54.5914	-25.6264
27	U8D	-25.6273	-54.592	150	-54.592	-25.6273
28	U9A	-25.6217	-54.5575	203	-54.5579	-25.6218
29	U9B	-25.6228	-54.5592	201	-54.5591	-25.6228
30	U9C	-25.6228	-54.5623	199	-54.5623	-25.6228
31	P1A	-25.6555	-54.555	225	-54.555	-25.6555
32	P1B	-25.6559	-54.5538	217	-54.5538	-25.6559
33	P1C	-25.6533	-54.5539	225	-54.5539	-25.6533
34	P1D	-25.6515	-54.5525	208	-54.5524	-25.6515
35	P2A	-25.6621	-54.5576	212	-54.5576	-25.6621
36	P2B	-25.661	-54.557	215	-54.557	-25.661
37	P2C	-25.6602	-54.5551	176	-54.555	-25.6602
38	P2D	-25.6601	-54.5537	227	-54.5537	-25.6601
39	P3A	-25.6662	-54.5601	243	-54.5601	-25.6662
40	P3B	-25.6673	-54.5605	219	-54.5605	-25.6673
41	P3C	-25.668	-54.5621	193	-54.5621	-25.668
42	P4A	-25.6596	-54.5737	166	-54.5737	-25.6596
43	P4B	-25.6584	-54.5716	172	-54.5716	-25.6584
44	P4C	-25.6585	-54.5733	171	-54.5732	-25.6585
45	P4D	-25.661	-54.5747	178	-54.5747	-25.661
46	P5A	-25.6476	-54.5709	152	-54.5709	-25.6476
47	P5B	-25.6463	-54.5649	192	-54.5649	-25.6463
48	P5C	-25.6477	-54.5724	171	-54.5724	-25.6477
49	P6A	-25.6331	-54.5802	188	-54.5801	-25.6331
50	P6B	-25.6317	-54.5793	191	-54.5793	-25.6317
51	P6C	-25.6304	-54.5786	193	-54.5786	-25.6304
52	P6D	-25.6313	-54.5782	190	-54.5782	-25.6313
53	P7A	-25.6319	-54.5909	152	-54.5909	-25.6319
54	P7B	-25.6317	-54.5907	141	-54.5907	-25.6317
55	P7C	-25.6315	-54.5896	157	-54.5896	-25.6315
56	P8A	-25.6455	-54.5524	205	-54.5524	-25.6454
57	P8B	-25.6461	-54.5513	203	-54.5513	-25.6461
58	P8C	-25.6467	-54.5544	208	-54.5544	-25.6466
59	P8D	-25.6498	-54.556	212	-54.556	-25.6498
60	PNI1	-25.6561	-54.45	161	-54.4571	-25.6566
61	PNI2	-25.6566	-54.4571	166	-54.4553	-25.658
62	PNI3	-25.6569	-54.4568	197	-54.4554	-25.6583
63	PNI4	-25.6582	-54.4552	172	-54.4547	-25.659
64	PNI5	-25.683	-54.4548	177	-54.4548	-25.6829
65	PNI6	-25.6782	-54.4559	206	-54.4559	-25.6782
66	PNI7	-25.6761	-54.4524	176	-54.4524	-25.6761
67	PNI8	-25.6786	-54.4492	184	-54.4491	-25.6786
68	PNI9	-25.6773	-54.4488	192	-54.4488	-25.6773
69	PNI10	-25.7012	-54.4451	173	-54.4451	-25.7012
70	PNI11	-25.6802	-54.4459	178	-54.4459	-25.6802
71	PNI12	-25.6802	-54.4454	178	-54.4454	-25.6802
72	PNI13	-25.6803	-54.4469	174	-54.4469	-25.6803
73	PNI14	-25.6864	-54.4462	171	-54.4462	-25.6864
74	PNI15	-25.6887	-54.4442	173	-54.4442	-25.6887
75	PNI16	-25.6884	-54.4468	172	-54.4468	-25.6884
76	P5D	-25.648	-54.5733		-54.5733	-25.648
77	U3A	-25.6011	-54.5676		-54.5676	-25.6011
78	U7A	-25.6296	-54.574		-54.574	-25.6296
79	U9D	-25.6208	-54.5594		-54.5594	-25.6208
80	U6A	-25.6213	-54.5657		-54.5657	-25.6213
81	U8A	-25.6258	-54.5914		-54.5914	-25.6258

## Sheet: Hoja1
fid	ID	Longitud	Latitud
79	U9D	-54.5594	-25.6208
30	U9C	-54.5623	-25.6228
29	U9B	-54.5591	-25.6228
28	U9A	-54.5579	-25.6218
27	U8D	-54.592	-25.6273
26	U8C	-54.5914	-25.6264
25	U8B	-54.5923	-25.6242
81	U8A	-54.5914	-25.6258
24	U7D	-54.574	-25.6282
23	U7C	-54.5744	-25.6285
22	U7B	-54.5742	-25.6289
78	U7A	-54.574	-25.6296
21	U6D	-54.5679	-25.6187
20	U6C	-54.5674	-25.622
19	U6B	-54.5654	-25.623
80	U6A	-54.5657	-25.6213
18	U5D	-54.5574	-25.629
17	U5C	-54.5564	-25.6293
16	U5B	-54.5587	-25.6305
15	U5A	-54.5572	-25.6304
14	U4D	-54.5625	-25.614
13	U4C	-54.5639	-25.6133
12	U4B	-54.5643	-25.6119
11	U4A	-54.5648	-25.6141
10	U3C	-54.566	-25.6018
9	U3B	-54.5663	-25.6033
77	U3A	-54.5676	-25.6011
8	U2D	-54.572	-25.5939
7	U2C	-54.5726	-25.5939
6	U2B	-54.572	-25.5946
5	U2A	-54.5791	-25.5936
4	U1D	-54.5827	-25.6126
3	U1C	-54.5834	-25.6125
2	U1B	-54.584	-25.6147
1	U1A	-54.5837	-25.6139
68	PNI9	-54.4488	-25.6773
67	PNI8	-54.4491	-25.6786
66	PNI7	-54.4524	-25.6761
65	PNI6	-54.4559	-25.6782
64	PNI5	-54.4548	-25.6829
63	PNI4	-54.4547	-25.659
62	PNI3	-54.4554	-25.6583
61	PNI2	-54.4553	-25.658
75	PNI16	-54.4468	-25.6884
74	PNI15	-54.4442	-25.6887
73	PNI14	-54.4462	-25.6864
72	PNI13	-54.4469	-25.6803
71	PNI12	-54.4454	-25.6802
70	PNI11	-54.4459	-25.6802
69	PNI10	-54.4451	-25.7012
60	PNI1	-54.4571	-25.6566
59	P8D	-54.556	-25.6498
58	P8C	-54.5544	-25.6466
57	P8B	-54.5513	-25.6461
56	P8A	-54.5524	-25.6454
55	P7C	-54.5896	-25.6315
54	P7B	-54.5907	-25.6317
53	P7A	-54.5909	-25.6319
52	P6D	-54.5782	-25.6313
51	P6C	-54.5786	-25.6304
50	P6B	-54.5793	-25.6317
49	P6A	-54.5801	-25.6331
76	P5D	-54.5733	-25.648
48	P5C	-54.5724	-25.6477
47	P5B	-54.5649	-25.6463
46	P5A	-54.5709	-25.6476
45	P4D	-54.5747	-25.661
44	P4C	-54.5732	-25.6585
43	P4B	-54.5716	-25.6584
42	P4A	-54.5737	-25.6596
41	P3C	-54.5621	-25.668
40	P3B	-54.5605	-25.6673
39	P3A	-54.5601	-25.6662
38	P2D	-54.5537	-25.6601
37	P2C	-54.555	-25.6602
36	P2B	-54.557	-25.661
35	P2A	-54.5576	-25.6621
34	P1D	-54.5524	-25.6515
33	P1C	-54.5539	-25.6533
32	P1B	-54.5538	-25.6559
31	P1A	-54.555	-25.6555
